# Supplementary material for: Molecular signatures associated with cognitive deficits in schizophrenia: a study of biopsied olfactory neural epithelium
Source: Transl Psychiatry. 2016 Oct 11;6(10):e915–. doi: 10.1038/tp.2016.154 (PMC5315541; doi:10.1038/tp.2016.154)
Supplement: Supplementary Table 1 [file tp2016154x2.xls]

## Sheet: Revised_SupTable1
Supplemental Table 1 Differentially expressed genes in schizophrenia from OE tissues
Gene symbol	Gene name	Probe set ID	p-value*	Fold change	PGC 108 loci
ZMYND10	zinc finger, MYND-type containing 10	216663_s_at	0.000110894	5.46554	No
UCHL1	ubiquitin carboxyl-terminal esterase L1 (ubiquitin thiolesterase)	201387_s_at	0.0027397	5.43199	No
PCDP1	primary ciliary dyskinesia protein 1	231043_at	0.000313007	5.13591	No
PZP	pregnancy-zone protein	207330_at	9.15e-05	5.0997	No
TMEM190	transmembrane protein 190	1552594_at	0.00140673	5.04528	No
CCL14-CCL15 /// CCL15	CCL14-CCL15 read-through transcript /// chemokine (C-C motif) ligand 15	210390_s_at	0.00012544	5.02575	No
FAM27A /// FAM27B /// FAM27C	family with sequence similarity 27, member A /// family with sequence similarity 27, me	223791_at	7.67e-05	4.96848	No
DYDC2	DPY30 domain containing 2	239733_at	0.000439264	4.95842	No
OXTR	oxytocin receptor	206825_at	0.000122633	4.92862	No
LOC283485	hypothetical protein LOC283485	1556477_a_at	0.00026172	4.83222	No
ENAM	enamelin	223893_at	0.000503008	4.78684	No
ARX	aristaless related homeobox	238878_at	0.000244007	4.75389	No
LOC643037	hypothetical protein LOC643037	243803_at	0.00162403	4.6975	No
LOC728196	hypothetical protein LOC728196	1568906_at	0.00101397	4.62303	No
LOC388780	hypothetical LOC388780	236674_at	0.00105089	4.62199	No
UBXN10	UBX domain protein 10	238657_at	0.00177323	4.61452	No
B9D1	B9 protein domain 1	210534_s_at	0.000206105	4.57831	No
AKAP14	A kinase (PRKA) anchor protein 14	237282_s_at	0.00117667	4.57387	No
CXorf41	chromosome X open reading frame 41	231389_at	0.00109128	4.50938	No
ASCL3	achaete-scute complex homolog 3 (Drosophila)	221161_at	0.000110918	4.50688	No
LOC283485	hypothetical protein LOC283485	1556476_at	0.00012032	4.45757	No
LOC285735	hypothetical LOC285735	1561691_at	0.0010623	4.45689	No
C9orf24	chromosome 9 open reading frame 24	229012_at	0.00222013	4.4417	No
DNAJB13	DnaJ (Hsp40) homolog, subfamily B, member 13	230936_at	0.000479308	4.41892	No
TEKT1	tektin 1	239216_at	0.00293636	4.37321	No
PDE8B	phosphodiesterase 8B	1554789_a_at	1.28e-05	4.36744	No
C10orf107	chromosome 10 open reading frame 107	1553630_at	0.000472986	4.31376	No
C1orf192	chromosome 1 open reading frame 192	231077_at	0.00300242	4.3047	No
TFF1	trefoil factor 1	205009_at	0.000603341	4.29155	No
C11orf88	chromosome 11 open reading frame 88	1568606_at	0.0025455	4.2277	No
IL5RA	interleukin 5 receptor, alpha	211517_s_at	0.000310515	4.20991	No
MUC5AC	mucin 5AC, oligomeric mucus/gel-forming	214303_x_at	0.00200774	4.19302	No
C22orf23	chromosome 22 open reading frame 23	223706_at	0.000214676	4.18258	No
MUC5AC	mucin 5AC, oligomeric mucus/gel-forming	214385_s_at	0.00125412	4.17802	No
FLJ26850	FLJ26850 protein	237298_at	0.000177075	4.08002	No
DNAI2	dynein, axonemal, intermediate chain 2	221668_s_at	0.000861337	4.04479	No
SPATA4	spermatogenesis associated 4	231178_at	0.000406146	4.03284	No
SLC13A3	solute carrier family 13 (sodium-dependent dicarboxylate transporter), member 3	230686_s_at	9.35e-05	4.02694	No
CC2D2A	coiled-coil and C2 domain containing 2A	236473_at	0.00223865	4.01599	No
CAPS	calcyphosine	231728_at	0.00116394	4.00796	No
C4orf22	chromosome 4 open reading frame 22	231565_at	0.00140013	3.92193	No
APOBEC4	apolipoprotein B mRNA editing enzyme, catalytic polypeptide-like 4 (putative)	1554545_at	0.00254765	3.91939	No
AKAP14	A kinase (PRKA) anchor protein 14	242698_at	1.91e-05	3.89974	No
C6orf52	chromosome 6 open reading frame 52	243943_x_at	0.00067506	3.89124	No
STOML3	stomatin (EPB72)-like 3	1553794_at	0.00191517	3.86695	No
CAPS	calcyphosine	231710_at	0.0024539	3.86016	No
LRTOMT	leucine rich transmembrane and 0-methyltransferase domain containing	226717_at	0.00134211	3.83875	No
DCDC2	doublecortin domain containing 2	222925_at	0.000981614	3.82526	No
ROPN1L	ropporin 1-like	223609_at	0.00277683	3.82392	No
C9orf135	chromosome 9 open reading frame 135	243610_at	0.00171309	3.81944	No
TMEM232	transmembrane protein 232	239776_at	0.00289736	3.81839	No
C6orf154	chromosome 6 open reading frame 154	235935_at	0.000332535	3.81213	No
EFCAB1	EF-hand calcium binding domain 1	220156_at	0.00156072	3.81122	No
C9orf116	chromosome 9 open reading frame 116	221946_at	0.00110597	3.80187	No
SPAG6	sperm associated antigen 6	210032_s_at	0.00146819	3.79287	No
CTXN1	cortexin 1	228126_x_at	0.00124974	3.7828	No
RGS22	regulator of G-protein signaling 22	223691_at	0.00265388	3.77529	No
TIMP4	TIMP metallopeptidase inhibitor 4	206243_at	0.000753935	3.77471	No
LOC153469	hypothetical protein LOC153469	1561101_at	0.000725107	3.7582	No
C3orf16	chromosome 3 open reading frame 16	1561928_s_at	0.000665726	3.75728	No
ABHD12B	abhydrolase domain containing 12B	237974_at	0.000922322	3.72516	No
C6orf97	chromosome 6 open reading frame 97	220581_at	0.000794943	3.72114	No
MAP1B	microtubule-associated protein 1B	226084_at	7.27e-05	3.70669	No
WDR63	WD repeat domain 63	243087_at	0.00217669	3.69683	No
SPATA17	spermatogenesis associated 17	1552269_at	0.00162143	3.68407	No
CASC2	cancer susceptibility candidate 2	239713_at	1.67e-05	3.67883	No
LRRC23	leucine rich repeat containing 23	206076_at	0.000593032	3.67547	No
KCNJ16	potassium inwardly-rectifying channel, subfamily J, member 16	219564_at	0.0028831	3.67062	No
DYNLRB2	dynein, light chain, roadblock-type 2	238116_at	0.000932088	3.65849	No
CASC2	cancer susceptibility candidate 2	1556630_at	0.00107066	3.64631	No
C20orf70	chromosome 20 open reading frame 70	237099_at	0.000422566	3.63363	No
CWH43	cell wall biogenesis 43 C-terminal homolog (S. cerevisiae)	220724_at	0.00170143	3.62757	No
KLHL6	kelch-like 6 (Drosophila)	1560397_s_at	0.000369616	3.62153	No
UBXN10	UBX domain protein 10	232109_at	0.00273844	3.6197	No
CCDC89	coiled-coil domain containing 89	1553228_at	0.00122334	3.60358	No
ZNF474	zinc finger protein 474	1556907_at	0.00106199	3.57521	No
C10orf67	chromosome 10 open reading frame 67	1553844_a_at	0.00283461	3.57176	No
FILIP1	filamin A interacting protein 1	1556325_at	0.00231913	3.56888	No
MAP1B	microtubule-associated protein 1B	212233_at	5.82e-05	3.56562	No
FOXJ1	forkhead box J1	205906_at	0.000986535	3.56463	No
GSTA3	glutathione S-transferase alpha 3	222102_at	0.00157485	3.5542	No
FOXA3	forkhead box A3	228463_at	0.000622979	3.55178	No
C17orf81	chromosome 17 open reading frame 81	219260_s_at	0.000585038	3.5218	No
PACRG	PARK2 co-regulated	215472_at	0.000288762	3.50056	No
SPATA18	spermatogenesis associated 18 homolog (rat)	230723_at	0.000217467	3.49799	No
C6orf108	chromosome 6 open reading frame 108	204238_s_at	7.84e-06	3.49572	No
PCYT1B	phosphate cytidylyltransferase 1, choline, beta	232553_at	0.00256953	3.48328	No
AGR3	anterior gradient homolog 3 (Xenopus laevis)	228241_at	0.00111466	3.45266	No
TEKT3	tektin 3	223867_at	0.00178518	3.44733	No
LRRC10B	leucine rich repeat containing 10B	236666_s_at	0.00263019	3.43397	No
MAP6	microtubule-associated protein 6	235672_at	0.00105788	3.4314	No
RBM24	RNA binding motif protein 24	235004_at	0.00071212	3.39244	No
ANKMY1	ankyrin repeat and MYND domain containing 1	220280_s_at	0.000585979	3.39113	No
FOXI1	forkhead box I1	208006_at	0.000716939	3.37449	No
LOC100507027	hypothetical LOC100507027	231051_at	0.0028324	3.3664	No
ACSBG1	acyl-CoA synthetase bubblegum family member 1	206465_at	0.000544295	3.36086	No
B9D1	B9 protein domain 1	210535_at	2.78e-05	3.36015	No
RIBC2	RIB43A domain with coiled-coils 2	206526_at	0.00276996	3.34597	No
GNA14	guanine nucleotide binding protein (G protein), alpha 14	220108_at	0.000324761	3.33761	No
C9orf9	chromosome 9 open reading frame 9	220050_at	0.000529227	3.33435	No
PACRG	PARK2 co-regulated	214204_at	0.000791697	3.32993	No
ATG9B	ATG9 autophagy related 9 homolog B (S. cerevisiae)	229252_at	0.001078	3.32765	No
IQCD	IQ motif containing D	1552540_s_at	0.00200121	3.32192	No
C11orf70	chromosome 11 open reading frame 70	241198_s_at	0.000326757	3.32124	No
LRRC18	leucine rich repeat containing 18	1554331_a_at	0.00164207	3.32006	No
SPEF1	sperm flagellar 1	216119_s_at	0.000393709	3.31698	No
KLHL32	kelch-like 32 (Drosophila)	1553765_a_at	0.00150038	3.31668	No
CCL14 /// CCL14-CCL15	chemokine (C-C motif) ligand 14 /// CCL14-CCL15 read-through transcript	205392_s_at	3.26e-05	3.29635	No
LOC644172 /// MAPK8IP1	mitogen-activated protein kinase 8 interacting protein 1 pseudogene /// mitogen-activat	213013_at	1.37e-05	3.28259	No
C6orf225	chromosome 6 open reading frame 225	225812_at	0.000599012	3.27743	No
CLDN23	Claudin 23	228704_s_at	0.00129934	3.27488	No
FILIP1	filamin A interacting protein 1	231945_at	0.000628208	3.27112	No
PRSS54	protease, serine, 54	231287_s_at	0.000638946	3.2675	No
LOC440335	hypothetical LOC440335	229599_at	0.000699084	3.26634	No
C9orf116	chromosome 9 open reading frame 116	59437_at	0.000580187	3.26416	No
KIF6	kinesin family member 6	1552538_a_at	0.00190812	3.24454	No
NEK11	NIMA (never in mitosis gene a)- related kinase 11	1555082_a_at	0.00143939	3.23902	No
TTC26	tetratricopeptide repeat domain 26	219758_at	0.000453341	3.22225	No
IGF1	insulin-like growth factor 1 (somatomedin C)	209541_at	4.33e-05	3.21669	No
SLC13A3	solute carrier family 13 (sodium-dependent dicarboxylate transporter), member 3	230687_at	0.000824605	3.20894	No
C14orf142	chromosome 14 open reading frame 142	223273_at	6.13e-06	3.18122	No
PPIL6	peptidylprolyl isomerase (cyclophilin)-like 6	1553684_at	0.00267676	3.17809	No
CDKL2	cyclin-dependent kinase-like 2 (CDC2-related kinase)	236331_at	0.00173967	3.17592	No
C1orf114	chromosome 1 open reading frame 114	206721_at	0.000800926	3.17564	No
TNNC1	troponin C type 1 (slow)	209904_at	0.00254765	3.17524	No
SPDEF	SAM pointed domain containing ets transcription factor	220192_x_at	0.00110891	3.17418	No
WDR66	WD repeat domain 66	1555007_s_at	0.00187815	3.16545	No
TXLNB	taxilin beta	227834_at	0.00116083	3.16342	No
PIH1D2	PIH1 domain containing 2	235062_at	0.00078846	3.16239	No
DTHD1	death domain containing 1	1564160_at	0.000551857	3.15457	No
C3orf16	chromosome 3 open reading frame 16	1561927_at	0.000882943	3.14013	No
TMCO5A	transmembrane and coiled-coil domains 5A	1553636_at	0.0021717	3.139	No
CD24	CD24 molecule	209772_s_at	2.3e-05	3.13452	No
ANKRD45	ankyrin repeat domain 45	236421_at	0.000418174	3.12882	No
C11orf70	chromosome 11 open reading frame 70	224463_s_at	0.000880174	3.12666	No
KIF9	kinesin family member 9	228429_x_at	8.62e-06	3.12308	No
STAP1	signal transducing adaptor family member 1	1554343_a_at	0.000320506	3.11835	No
FAM164C	family with sequence similarity 164, member C	220107_s_at	0.00297473	3.09373	No
C18orf16	chromosome 18 open reading frame 16	1560751_at	0.00141842	3.08681	No
ULK4	unc-51-like kinase 4 (C. elegans)	232206_at	0.00268999	3.0832	No
FAM65B	family with sequence similarity 65, member B	209829_at	0.00200853	3.07774	No
NFIA	Nuclear factor I/A	1557639_at	0.00203684	3.07738	No
RRN3P2	RNA polymerase I transcription factor homolog (S. cerevisiae) pseudogene 2	230952_at	0.000396529	3.0573	No
FSD1L	fibronectin type III and SPRY domain containing 1-like	242586_at	0.00131988	3.05508	No
ALS2CR12	amyotrophic lateral sclerosis 2 (juvenile) chromosome region, candidate 12	242661_x_at	0.00240109	3.04466	No
CAPN9	calpain 9	208063_s_at	0.00269492	3.04167	No
FSIP1	fibrous sheath interacting protein 1	1553622_a_at	0.000295121	3.04099	No
MUC15	mucin 15, cell surface associated	227241_at	0.00205853	3.03191	No
MLF1	myeloid leukemia factor 1	204783_at	0.000482382	3.03116	No
NXF2 /// NXF2B	nuclear RNA export factor 2 /// nuclear RNA export factor 2B	234173_s_at	0.00191834	2.99323	No
LOC100507253	hypothetical LOC100507253	238113_at	0.000184801	2.97746	No
PTGFR	prostaglandin F receptor (FP)	207177_at	0.00251589	2.97479	No
RHEBL1	Ras homolog enriched in brain like 1	1553713_a_at	3.49e-05	2.97333	No
BDKRB2	bradykinin receptor B2	205870_at	3.82e-07	2.97226	No
RIBC1	RIB43A domain with coiled-coils 1	235946_at	0.000944559	2.96728	No
SLC13A3	solute carrier family 13 (sodium-dependent dicarboxylate transporter), member 3	205244_s_at	0.000346614	2.96033	No
C1orf114	chromosome 1 open reading frame 114	1555112_a_at	0.00249826	2.95436	No
ANKRD43	ankyrin repeat domain 43	230238_at	0.000135197	2.94463	No
MYLK3	myosin light chain kinase 3	238834_at	0.00015825	2.93629	No
NDP	Norrie disease (pseudoglioma)	206022_at	0.000828598	2.93415	No
CCDC151	coiled-coil domain containing 151	230807_at	0.00198725	2.92683	No
ATP12A	ATPase, H+/K+ transporting, nongastric, alpha polypeptide	207367_at	0.00297533	2.92069	No
C6orf52	chromosome 6 open reading frame 52	239417_x_at	0.00101797	2.90751	No
IL5RA	interleukin 5 receptor, alpha	210744_s_at	0.00281287	2.89839	No
SCG2	secretogranin II	204035_at	0.00140153	2.89226	No
MGC5590	hypothetical protein MGC5590	220930_s_at	0.000309907	2.8919	No
WDR66	WD repeat domain 66	1555006_at	0.0028306	2.87607	No
SPA17	sperm autoantigenic protein 17	205406_s_at	0.000833595	2.86958	No
C6orf99	chromosome 6 open reading frame 99	230487_at	0.000438828	2.86738	No
MORN3	MORN repeat containing 3	237211_x_at	0.00158269	2.85473	No
SYNE1	spectrin repeat containing, nuclear envelope 1	232027_at	0.00254505	2.85337	No
MLF1	myeloid leukemia factor 1	204784_s_at	0.000390321	2.83928	No
LRRC34	leucine rich repeat containing 34	236918_s_at	0.00252935	2.82054	No
MAP9	microtubule-associated protein 9	235550_at	0.000122059	2.81956	No
LOC100288617	Hypothetical protein LOC100288617	228918_at	5.67e-06	2.81208	No
PDE8B	phosphodiesterase 8B	213228_at	6.16e-06	2.80937	No
FAM81A	family with sequence similarity 81, member A	227756_at	8.46e-05	2.80908	No
LOC648987	hypothetical LOC648987	227901_at	1.19e-05	2.80604	No
CLDN23	claudin 23	228706_s_at	0.000416077	2.77879	No
RFX2	regulatory factor X, 2 (influences HLA class II expression)	226872_at	0.00274874	2.77729	No
LRRIQ3	leucine-rich repeats and IQ motif containing 3	235498_at	0.00118867	2.76953	Yes
HMGCS2	3-hydroxy-3-methylglutaryl-CoA synthase 2 (mitochondrial)	240110_at	0.00186651	2.75771	No
LRRC34	leucine rich repeat containing 34	236917_at	0.00232655	2.75652	No
RABL2A /// RABL2B	RAB, member of RAS oncogene family-like 2A /// RAB, member of RAS oncogene family-like	220500_s_at	0.00186555	2.74481	No
C6orf165	chromosome 6 open reading frame 165	230273_at	0.00266361	2.74182	No
C4orf47	chromosome 4 open reading frame 47	237585_at	0.00290088	2.7307	No
KIAA1549	KIAA1549	238885_at	4.52e-05	2.70812	No
CCDC67	coiled-coil domain containing 67	1554072_s_at	0.00222966	2.69401	No
DNER	delta/notch-like EGF repeat containing	226281_at	0.00257973	2.6905	No
CYP39A1	cytochrome P450, family 39, subfamily A, polypeptide 1	1553977_a_at	6.58e-06	2.68984	No
RNASE4	ribonuclease, RNase A family, 4	205158_at	0.000296721	2.67641	No
ADH6	alcohol dehydrogenase 6 (class V)	207544_s_at	0.00249874	2.66846	No
TMC5	transmembrane channel-like 5	222904_s_at	0.000108878	2.66432	No
ARL6	ADP-ribosylation factor-like 6	223735_at	0.000912973	2.66228	No
CLDN10	claudin 10	1556687_a_at	0.000144644	2.64542	No
KIF9	kinesin family member 9	231319_x_at	9.45e-05	2.63427	No
CDH26	cadherin 26	233662_at	0.00117665	2.63236	No
C21orf34	chromosome 21 open reading frame 34	1559901_s_at	0.00013173	2.62583	No
CLDN10	claudin 10	205328_at	2.04e-05	2.61662	No
NME5	non-metastatic cells 5, protein expressed in (nucleoside-diphosphate kinase)	206197_at	0.00117385	2.6149	No
TMC5	transmembrane channel-like 5	240303_at	0.00278154	2.61166	No
TCP11	t-complex 11 homolog (mouse)	220378_at	0.00213486	2.60525	No
B9D1	B9 protein domain 1	205662_at	0.000448498	2.60074	No
KIF9	kinesin family member 9	223778_at	0.000144879	2.59013	No
C3orf15	chromosome 3 open reading frame 15	1556487_a_at	0.000178847	2.58224	No
CFTR	cystic fibrosis transmembrane conductance regulator (ATP-binding cassette sub-family C,	205043_at	0.000153474	2.58107	No
IL8	interleukin 8	202859_x_at	0.00155212	2.57245	No
OSCP1	organic solute carrier partner 1	227359_at	0.0014389	2.57227	No
CABYR	calcium binding tyrosine-(Y)-phosphorylation regulated	224279_s_at	0.000119903	2.56313	No
NQO1	NAD(P)H dehydrogenase, quinone 1	201467_s_at	3.09e-05	2.55473	No
CLIC5	chloride intracellular channel 5	213317_at	0.00095624	2.54232	No
LCA5	Leber congenital amaurosis 5	244401_at	0.00117872	2.54014	No
ALDH3B1	aldehyde dehydrogenase 3 family, member B1	211004_s_at	0.00177076	2.5388	No
NCRNA00286A /// NCRNA00286B	non-protein coding RNA 286A /// non-protein coding RNA 286B	1568838_at	0.000413601	2.53346	No
FAM104B	family with sequence similarity 104, member B	232990_at	3.73e-05	2.53005	No
CCDC67	coiled-coil domain containing 67	1554071_at	0.00193321	2.52881	No
TMPRSS2	transmembrane protease, serine 2	211689_s_at	6.01e-05	2.52877	No
CFDP1	Craniofacial development protein 1	236588_at	4.24e-05	2.52193	No
HEPACAM2	HEPACAM family member 2	242601_at	0.000909196	2.52114	No
MORN2	MORN repeat containing 2	226790_at	0.000788366	2.51877	No
FSD1L	fibronectin type III and SPRY domain containing 1-like	223985_at	6.82e-05	2.50786	No
LOC100506777	hypothetical LOC100506777	1556003_a_at	0.00151701	2.50736	No
CAPS2	calcyphosine 2	224370_s_at	0.00107737	2.50691	No
RNFT2	ring finger protein, transmembrane 2	221909_at	0.0001641	2.50196	No
EGLN3	egl nine homolog 3 (C. elegans)	222847_s_at	0.00237852	2.50008	No
PDLIM4	PDZ and LIM domain 4	211564_s_at	0.00140259	2.49741	No
C9orf72	chromosome 9 open reading frame 72	1553134_s_at	0.00111525	2.49114	No
CACNG6	calcium channel, voltage-dependent, gamma subunit 6	1552863_a_at	0.00105683	2.47434	No
C10orf95	chromosome 10 open reading frame 95	220152_at	0.00118416	2.47156	No
LZTFL1	leucine zipper transcription factor-like 1	222632_s_at	0.000137636	2.47058	No
DNAJA4	DnaJ (Hsp40) homolog, subfamily A, member 4	1554333_at	0.000446225	2.46669	No
TTC26	tetratricopeptide repeat domain 26	233999_s_at	0.000159432	2.4656	No
REM1	RAS (RAD and GEM)-like GTP-binding 1	210300_at	0.000162904	2.46233	No
FAR2	Fatty acyl CoA reductase 2	239108_at	0.000480215	2.45749	No
ATP6V0D2	ATPase, H+ transporting, lysosomal 38kDa, V0 subunit d2	1553153_at	0.000491362	2.45423	No
KDELR3	KDEL (Lys-Asp-Glu-Leu) endoplasmic reticulum protein retention receptor 3	207265_s_at	8.5e-05	2.45322	No
ATP2C2	ATPase, Ca++ transporting, type 2C, member 2	206043_s_at	0.00216305	2.4498	No
BLVRA	biliverdin reductase A	203771_s_at	1.96e-05	2.44595	No
KNDC1	kinase non-catalytic C-lobe domain (KIND) containing 1	230359_at	0.00128403	2.44399	No
MUCL1	mucin-like 1	1553602_at	0.0019724	2.44171	No
C9orf72	chromosome 9 open reading frame 72	1553133_at	0.000888394	2.43568	No
CETN2	centrin, EF-hand protein, 2	209194_at	0.000108566	2.43523	No
BTBD9	BTB (POZ) domain containing 9	229867_at	0.00058579	2.43069	No
MUC15	mucin 15, cell surface associated	227238_at	0.00068603	2.42898	No
LOC100128511	hypothetical LOC100128511	239894_at	0.000599567	2.42073	No
STAU2	staufen, RNA binding protein, homolog 2 (Drosophila)	227179_at	3.68e-06	2.413	No
MEIG1	meiosis expressed gene 1 homolog (mouse)	238158_at	0.0024212	2.41125	No
LOC100507177	hypothetical LOC100507177	239136_at	0.001844	2.40517	No
CCNJL	cyclin J-like	219227_at	0.00249436	2.39474	No
IGF1	insulin-like growth factor 1 (somatomedin C)	209542_x_at	0.0016834	2.39473	No
ENPP5	ectonucleotide pyrophosphatase/phosphodiesterase 5 (putative)	227803_at	0.000303063	2.39131	No
CEACAM6	carcinoembryonic antigen-related cell adhesion molecule 6 (non-specific cross reacting	203757_s_at	0.000550402	2.39075	No
C2CD2L	C2CD2-like	204758_s_at	0.00297856	2.38149	No
C9orf169	chromosome 9 open reading frame 169	1569144_a_at	0.000919838	2.38039	No
CD24	CD24 molecule	208650_s_at	0.000132835	2.37821	No
CMTM4	CKLF-like MARVEL transmembrane domain containing 4	1554677_s_at	0.00063387	2.37819	No
C15orf33	chromosome 15 open reading frame 33	1557429_s_at	0.00143886	2.37514	No
LOC100506676	hypothetical LOC100506676	236075_s_at	0.00141013	2.3732	No
C6orf108	chromosome 6 open reading frame 108	39817_s_at	1.18e-05	2.37269	No
KIAA1257	KIAA1257	1554852_a_at	0.000969154	2.37139	No
SCGB2A1	secretoglobin, family 2A, member 1	205979_at	0.000787869	2.36733	No
IQCG	IQ motif containing G	221185_s_at	0.00176077	2.36656	No
ZNF214	zinc finger protein 214	220497_at	0.000424871	2.36554	No
MB	myoglobin	204179_at	0.000249059	2.36491	No
ADPRHL1	ADP-ribosylhydrolase like 1	238054_at	0.00285738	2.36252	No
TTC30B	tetratricopeptide repeat domain 30B	243413_at	0.00248475	2.35957	No
ZNF396	zinc finger protein 396	1555166_a_at	0.000236279	2.35288	No
LRRC4	leucine rich repeat containing 4	223552_at	0.000467947	2.3528	No
LOC100128737	hypothetical LOC100128737	228753_at	0.000418668	2.34596	No
KIF6	kinesin family member 6	1562639_at	0.000842654	2.34478	No
SIAH3	seven in absentia homolog 3 (Drosophila)	1560676_at	0.0016388	2.34102	No
KBTBD10	kelch repeat and BTB (POZ) domain containing 10	219106_s_at	0.00291687	2.34038	No
RARRES2	retinoic acid receptor responder (tazarotene induced) 2	209496_at	0.000259762	2.33873	No
AGPAT9	1-acylglycerol-3-phosphate O-acyltransferase 9	224480_s_at	0.000310946	2.33588	No
RAB37	RAB37, member RAS oncogene family	228113_at	0.00141021	2.33058	No
C9orf66	chromosome 9 open reading frame 66	1552755_at	0.000336816	2.32983	No
SORT1	sortilin 1	212807_s_at	0.000375582	2.32859	No
FBXL13	F-box and leucine-rich repeat protein 13	1553798_a_at	0.0016004	2.32145	No
C2orf70	chromosome 2 open reading frame 70	231126_at	0.000482409	2.31975	No
STAP1	signal transducing adaptor family member 1	220059_at	0.00121976	2.31773	No
ORAI2	ORAI calcium release-activated calcium modulator 2	217529_at	0.000374144	2.31534	No
NUP62CL	nucleoporin 62kDa C-terminal like	220520_s_at	0.000561612	2.31528	No
RBKS	ribokinase	219222_at	0.000791981	2.30692	No
PDE6B	phosphodiesterase 6B, cGMP-specific, rod, beta	210304_at	9.08e-05	2.30638	No
LOC643008	hypothetical protein LOC643008	229740_at	0.00148268	2.30354	No
CHRNA9	cholinergic receptor, nicotinic, alpha 9	221107_at	0.00049881	2.29545	No
CXXC4	CXXC finger protein 4	229774_at	0.00197979	2.29204	No
TPPP	tubulin polymerization promoting protein	230104_s_at	0.0012405	2.28888	No
RABL5	RAB, member RAS oncogene family-like 5	222742_s_at	0.000100321	2.28817	No
KHDRBS3	KH domain containing, RNA binding, signal transduction associated 3	209781_s_at	0.000598552	2.28692	No
NME7	non-metastatic cells 7, protein expressed in (nucleoside-diphosphate kinase)	219553_at	0.000481809	2.28655	No
PSENEN	presenilin enhancer 2 homolog (C. elegans)	218302_at	0.00116992	2.28446	No
RQCD1	RCD1 required for cell differentiation1 homolog (S. pombe)	1553510_s_at	0.000332164	2.2814	No
TMC5	transmembrane channel-like 5	240304_s_at	0.00092256	2.27272	No
TRIM3	tripartite motif-containing 3	204911_s_at	0.00111236	2.27253	No
N6AMT2	N-6 adenine-specific DNA methyltransferase 2 (putative)	227054_at	0.000224718	2.27134	No
C1orf151	chromosome 1 open reading frame 151	228096_at	0.000183252	2.27024	No
TLE1	Transducin-like enhancer of split 1 (E(sp1) homolog, Drosophila)	227130_s_at	0.000713145	2.27017	No
LEKR1	leucine, glutamate and lysine rich 1	1564653_s_at	3.45e-05	2.26684	No
COPZ1	coatomer protein complex, subunit zeta 1	222386_s_at	0.000465892	2.26528	No
DNAL1	dynein, axonemal, light chain 1	226309_at	0.000519183	2.26092	No
ASB4	ankyrin repeat and SOCS box-containing 4	237720_at	0.00159792	2.25906	No
LOC257152	hypothetical protein LOC257152	215302_at	0.000236036	2.25251	No
UCP2	uncoupling protein 2 (mitochondrial, proton carrier)	208997_s_at	0.000310093	2.24968	No
PTPRN2	protein tyrosine phosphatase, receptor type, N polypeptide 2	203030_s_at	6.06e-05	2.24371	No
SLC45A3	solute carrier family 45, member 3	228696_at	0.000132085	2.24147	No
CXXC4	CXXC finger protein 4	220277_at	6.09e-05	2.24125	No
SAP30	Sin3A-associated protein, 30kDa	213963_s_at	1.93e-05	2.24044	No
TMEM107	transmembrane protein 107	238590_x_at	5.59e-05	2.23724	No
NPHP1	nephronophthisis 1 (juvenile)	238843_at	0.00204017	2.23222	No
CDKN2A	cyclin-dependent kinase inhibitor 2A (melanoma, p16, inhibits CDK4)	209644_x_at	0.00035553	2.2321	No
IGF1	insulin-like growth factor 1 (somatomedin C)	209540_at	0.00149504	2.2314	No
ATP6V0D2	ATPase, H+ transporting, lysosomal 38kDa, V0 subunit d2	1553155_x_at	0.00189774	2.22836	No
AGTRAP	angiotensin II receptor-associated protein	1555736_a_at	0.000164111	2.22777	No
FLJ33065	hypothetical LOC440952	1556249_a_at	0.00265933	2.22724	No
PARVB	parvin, beta	204629_at	0.00280349	2.22624	No
LOC100508121	meteorin-like	232269_x_at	0.00277422	2.21753	No
LRRC49	leucine rich repeat containing 49	219338_s_at	0.00173516	2.21464	No
CCDC69	coiled-coil domain containing 69	1553102_a_at	0.00140454	2.21153	No
LOC642891	hypothetical protein LOC642891	243432_at	0.00177514	2.20659	No
BAG2	BCL2-associated athanogene 2	209406_at	0.000937757	2.20143	No
DALRD3	DALR anticodon binding domain containing 3	221934_s_at	0.00061739	2.19672	No
FBXO36	F-box protein 36	236525_at	0.000199143	2.19049	No
SYT17	synaptotagmin XVII	205613_at	3.79e-05	2.19025	No
IER5L	immediate early response 5-like	226552_at	0.000365599	2.18175	No
AGPAT3	1-acylglycerol-3-phosphate O-acyltransferase 3	224282_s_at	0.000293689	2.17605	No
POMT2	protein-O-mannosyltransferase 2	220632_s_at	0.00131236	2.17565	No
C8orf51	chromosome 8 open reading frame 51	207458_at	0.000536162	2.17235	No
KCNRG	potassium channel regulator	239098_at	0.00214393	2.1699	No
TMC5	transmembrane channel-like 5	219580_s_at	4.83e-06	2.16977	No
ABCA4	ATP-binding cassette, sub-family A (ABC1), member 4	210082_at	1.66e-05	2.167	No
CRIP1	cysteine-rich protein 1 (intestinal)	205081_at	0.00210393	2.16545	No
BBS9	Bardet-Biedl syndrome 9	209958_s_at	0.000612595	2.165	No
ARL3	ADP-ribosylation factor-like 3	213433_at	0.000202126	2.16479	Yes
DUSP18	dual specificity phosphatase 18	1553701_a_at	0.00108399	2.16047	No
CD59	CD59 molecule, complement regulatory protein	228748_at	0.0029918	2.16008	No
PLA2G10	phospholipase A2, group X	207222_at	2.66e-06	2.15943	No
STEAP4	STEAP family member 4	1556185_a_at	0.00108817	2.15919	No
C6orf108	Chromosome 6 open reading frame 108	213871_s_at	3.79e-05	2.15417	No
FUZ	fuzzy homolog (Drosophila)	221187_s_at	0.00103543	2.15288	No
TMEM67	transmembrane protein 67	1563646_a_at	0.000225325	2.15248	No
NFX1	nuclear transcription factor, X-box binding 1	202585_s_at	0.00103663	2.1524	No
LOC100508147	hypothetical LOC100508147	242012_at	0.000155621	2.14935	No
TSPAN8	tetraspanin 8	203824_at	0.00162888	2.14596	No
PTPRN2	protein tyrosine phosphatase, receptor type, N polypeptide 2	203029_s_at	0.00112592	2.14202	No
IFT57	intraflagellar transport 57 homolog (Chlamydomonas)	222519_s_at	4.57e-05	2.13862	No
SLC35A2	solute carrier family 35 (UDP-galactose transporter), member A2	207440_at	0.000177251	2.13857	No
SMPD2	sphingomyelin phosphodiesterase 2, neutral membrane (neutral sphingomyelinase)	205622_at	0.000124768	2.13822	No
TTC30B	tetratricopeptide repeat domain 30B	1554588_a_at	0.00271673	2.1356	No
APH1B	anterior pharynx defective 1 homolog B (C. elegans)	221036_s_at	0.000109451	2.13452	No
SPATA24	spermatogenesis associated 24	238027_at	0.00247301	2.13345	No
CLMN	calmin (calponin-like, transmembrane)	221042_s_at	0.000682098	2.13245	No
AKAP6	A kinase (PRKA) anchor protein 6	205359_at	0.000953195	2.13039	No
DNMBP	dynamin binding protein	1562969_at	0.00293007	2.12855	No
VSIG2	V-set and immunoglobulin domain containing 2	228232_s_at	0.000961814	2.12791	Yes
KRT80	keratin 80	231849_at	0.000138052	2.12651	No
C10orf79	chromosome 10 open reading frame 79	220919_s_at	0.00256231	2.12443	No
TPPP	Tubulin polymerization promoting protein	230197_s_at	0.00119412	2.12336	No
PARVB	parvin, beta	37965_at	0.000505157	2.1207	No
LOC284242	hypothetical protein LOC284242	1560250_s_at	0.000744403	2.11377	No
KIAA1958	KIAA1958	230166_at	0.000192971	2.10843	No
IL13RA1	interleukin 13 receptor, alpha 1	210904_s_at	0.000296793	2.10708	No
CD164	CD164 molecule, sialomucin	208653_s_at	4.7e-05	2.0984	No
CLCN4	chloride channel 4	205148_s_at	0.0022595	2.09576	No
AQP4	aquaporin 4	226228_at	0.00144984	2.0936	No
C11orf63	chromosome 11 open reading frame 63	220141_at	0.00210012	2.09137	No
LOC344595	hypothetical LOC344595	239466_at	0.00215161	2.08758	No
TMEM45B	transmembrane protein 45B	226226_at	2.25e-07	2.08528	No
MYCBP	c-myc binding protein	203360_s_at	2.36e-05	2.08261	No
PHTF1	putative homeodomain transcription factor 1	235844_at	5.34e-05	2.08104	No
TDP1	tyrosyl-DNA phosphodiesterase 1	219715_s_at	9.4e-06	2.07974	No
C11orf74	chromosome 11 open reading frame 74	228249_at	0.0016366	2.07847	No
EFCAB2	EF-hand calcium binding domain 2	211200_s_at	0.0011677	2.0758	No
STXBP4	syntaxin binding protein 4	244404_at	0.000881344	2.07332	No
LRRC61	leucine rich repeat containing 61	218907_s_at	0.00270206	2.07262	No
NDUFB2	NADH dehydrogenase (ubiquinone) 1 beta subcomplex, 2, 8kDa	218201_at	0.000626159	2.0717	No
CRIP2	cysteine-rich protein 2	208978_at	0.000731598	2.07063	No
CCDC60	coiled-coil domain containing 60	1554117_at	0.00286323	2.06513	No
MCAT	malonyl CoA:ACP acyltransferase (mitochondrial)	213132_s_at	2.3e-06	2.05183	No
KIAA1958	KIAA1958	228349_at	0.000756845	2.05115	No
NQO1	NAD(P)H dehydrogenase, quinone 1	210519_s_at	0.00013186	2.04888	No
AP2B1	adaptor-related protein complex 2, beta 1 subunit	200615_s_at	0.00202037	2.04749	No
DZIP3	DAZ interacting protein 3, zinc finger	207232_s_at	0.00100752	2.04617	No
TCTEX1D2	Tctex1 domain containing 2	228606_at	0.000435044	2.04527	No
EID2B	EP300 interacting inhibitor of differentiation 2B	242470_at	0.00267579	2.04099	No
KDELR3	KDEL (Lys-Asp-Glu-Leu) endoplasmic reticulum protein retention receptor 3	204017_at	0.00114388	2.03896	No
CHST4	carbohydrate (N-acetylglucosamine 6-O) sulfotransferase 4	220446_s_at	0.000343491	2.03718	No
GYG2	glycogenin 2	210964_s_at	0.000327279	2.03644	No
NCRNA00094	non-protein coding RNA 94	203245_s_at	0.00118594	2.0357	No
PRPS1	phosphoribosyl pyrophosphate synthetase 1	209440_at	5.05e-05	2.03388	No
ANG	angiogenin, ribonuclease, RNase A family, 5	205141_at	4.35e-05	2.03062	No
NAT14	N-acetyltransferase 14 (GCN5-related, putative)	223284_at	0.0011815	2.02992	No
EFHC2	EF-hand domain (C-terminal) containing 2	220591_s_at	0.000995358	2.02383	No
WRAP53	WD repeat containing, antisense to TP53	44563_at	3.13e-05	2.0235	No
BET1L	blocked early in transport 1 homolog (S. cerevisiae)-like	220470_at	6.82e-05	2.02254	No
LOC339988	hypothetical LOC339988	1562697_at	0.00224667	2.02218	No
HSPB11	heat shock protein family B (small), member 11	203960_s_at	0.000201378	2.02009	No
KIF3A	kinesin family member 3A	213623_at	0.00154195	2.01929	No
EFCAB2	EF-hand calcium binding domain 2	223608_at	0.00116217	2.01801	No
USP2	ubiquitin specific peptidase 2	207213_s_at	0.00239306	2.01682	No
NEK1	NIMA (never in mitosis gene a)-related kinase 1	216213_at	0.00109223	2.016	No
TTC26	tetratricopeptide repeat domain 26	235949_at	0.00250191	2.01559	No
TTC9	tetratricopeptide repeat domain 9	213174_at	0.00013566	2.0138	No
NRP2	neuropilin 2	214632_at	0.00302369	2.01357	No
ACOT8	acyl-CoA thioesterase 8	236514_at	0.000392498	2.01108	No
LOC100507265	hypothetical LOC100507265	229928_at	0.00294787	2.00367	No
CCT5	chaperonin containing TCP1, subunit 5 (epsilon)	229068_at	0.00232409	2.00276	No
C11orf52	chromosome 11 open reading frame 52	238805_at	0.000277974	2.00122	No
FAM69A	family with sequence similarity 69, member A	216044_x_at	2.22e-05	2.00065	No
AURKC	aurora kinase C	211107_s_at	0.000165744	1.98561	No
TMEM107	transmembrane protein 107	239824_s_at	0.0003854	1.98532	No
DHRS9	dehydrogenase/reductase (SDR family) member 9	224009_x_at	0.000810271	1.98475	No
FAM69A	family with sequence similarity 69, member A	213689_x_at	6.18e-05	1.98427	No
WFS1	Wolfram syndrome 1 (wolframin)	1555270_a_at	2.89e-05	1.98283	No
N6AMT1	N-6 adenine-specific DNA methyltransferase 1 (putative)	220311_at	0.00168412	1.98205	No
CABYR	calcium binding tyrosine-(Y)-phosphorylation regulated	219928_s_at	0.000379119	1.97918	No
IFT27	intraflagellar transport 27 homolog (Chlamydomonas)	205037_at	0.000287319	1.9768	No
BBS12	Bardet-Biedl syndrome 12	229603_at	0.00149218	1.97556	No
RNF183	ring finger protein 183	235153_at	0.0026359	1.97231	No
C3orf34	chromosome 3 open reading frame 34	230860_at	0.0015906	1.97029	No
DPCD	deleted in primary ciliary dyskinesia homolog (mouse)	1553976_a_at	0.00064976	1.96969	No
YIPF5	Yip1 domain family, member 5	224953_at	1.27e-05	1.969	No
CAP2	CAP, adenylate cyclase-associated protein, 2 (yeast)	212554_at	0.000831898	1.96856	No
TMEM45B	transmembrane protein 45B	230323_s_at	1.64e-06	1.96804	No
IFT46	intraflagellar transport 46 homolog (Chlamydomonas)	218483_s_at	0.000281227	1.96726	No
TMEM107	transmembrane protein 107	224496_s_at	0.00142506	1.96634	No
ERGIC2	ERGIC and golgi 2	226418_at	0.00225834	1.9624	No
C3orf67	chromosome 3 open reading frame 67	239697_x_at	0.00189017	1.96131	No
NCRNA00247	non-protein coding RNA 247	238081_at	0.00104351	1.96084	No
WRAP53	WD repeat containing, antisense to TP53	220258_s_at	1.03e-05	1.96064	No
POLR3K	polymerase (RNA) III (DNA directed) polypeptide K, 12.3 kDa	218866_s_at	3.96e-05	1.9594	No
NDUFAF3	NADH dehydrogenase (ubiquinone) 1 alpha subcomplex, assembly factor 3	209177_at	0.0013591	1.95777	No
COBL	cordon-bleu homolog (mouse)	213050_at	5.77e-05	1.95439	No
CALM1	Calmodulin 1 (phosphorylase kinase, delta)	213710_s_at	0.000765024	1.95328	No
DHRS9	dehydrogenase/reductase (SDR family) member 9	219799_s_at	0.000280338	1.95087	No
ARRB1	arrestin, beta 1	222756_s_at	0.00109801	1.9501	No
RUVBL1	RuvB-like 1 (E. coli)	201614_s_at	0.000165577	1.94935	No
ZNF702P	zinc finger protein 702, pseudogene	206557_at	0.000906186	1.94852	No
TCP11L2	t-complex 11 (mouse)-like 2	1565525_a_at	0.000459051	1.94844	No
PLA2G16	phospholipase A2, group XVI	209581_at	2.18e-05	1.94813	No
TTC9	tetratricopeptide repeat domain 9	213172_at	2.87e-05	1.9466	No
LOC439911	hypothetical LOC439911	1558345_a_at	0.00233036	1.94647	No
LOC100129268	hypothetical LOC100129268	244489_at	0.000658141	1.94597	No
DPCD	deleted in primary ciliary dyskinesia homolog (mouse)	226009_at	0.000961827	1.94229	No
C16orf46	chromosome 16 open reading frame 46	230281_at	0.00295781	1.94141	No
GOSR2	golgi SNAP receptor complex member 2	210009_s_at	0.00112639	1.94068	No
C14orf179	chromosome 14 open reading frame 179	226196_s_at	0.000369956	1.94045	No
LOC645431	hypothetical LOC645431	236835_at	0.0024678	1.93811	No
BNIP3	BCL2/adenovirus E1B 19kDa interacting protein 3	201849_at	0.00272074	1.93147	No
ATG5	ATG5 autophagy related 5 homolog (S. cerevisiae)	210639_s_at	0.000428724	1.93084	No
SAP30	Sin3A-associated protein, 30kDa	204900_x_at	6.56e-05	1.93078	No
C16orf55	chromosome 16 open reading frame 55	230811_at	0.00257628	1.92973	No
FBXW9	F-box and WD repeat domain containing 9	223419_at	0.0025073	1.9274	No
GFPT1	glutamine--fructose-6-phosphate transaminase 1	202721_s_at	5.22e-05	1.92553	No
XPNPEP3	X-prolyl aminopeptidase (aminopeptidase P) 3, putative	228820_at	0.00182301	1.92147	No
MIPEP	mitochondrial intermediate peptidase	36830_at	2.13e-05	1.92066	No
MIPEP	mitochondrial intermediate peptidase	204305_at	2.27e-06	1.91788	No
IDS	iduronate 2-sulfatase	211782_at	0.00207926	1.91762	No
RDH10	retinol dehydrogenase 10 (all-trans)	1552378_s_at	0.00245963	1.91512	No
MSH6	mutS homolog 6 (E. coli)	211450_s_at	0.000583152	1.91053	No
SQLE	squalene epoxidase	213577_at	0.000389155	1.90736	No
MRPS18C	mitochondrial ribosomal protein S18C	220103_s_at	0.00145474	1.90419	No
FKBP1A	FK506 binding protein 1A, 12kDa	210186_s_at	0.000281447	1.90099	No
PHTF1	putative homeodomain transcription factor 1	205702_at	0.00135269	1.90082	No
VRK3	vaccinia related kinase 3	221998_s_at	0.00017066	1.90046	No
ENPP4	ectonucleotide pyrophosphatase/phosphodiesterase 4 (putative)	204160_s_at	1.5e-06	1.89885	No
LZTFL1	leucine zipper transcription factor-like 1	237553_at	0.0003499	1.89799	No
ARL3	ADP-ribosylation factor-like 3	202641_at	0.000206997	1.89411	Yes
PANK2	Pantothenate kinase 2	228965_s_at	0.000223241	1.893	No
IDS	Iduronate 2-sulfatase	213821_s_at	0.00251983	1.89274	No
HINT3	histidine triad nucleotide binding protein 3	226537_at	0.00194155	1.89273	No
NUCB2	nucleobindin 2	229838_at	0.00156543	1.89019	No
ENPP4	ectonucleotide pyrophosphatase/phosphodiesterase 4 (putative)	204161_s_at	0.000171232	1.89012	No
ACP1	acid phosphatase 1, soluble	201629_s_at	0.00141438	1.88925	No
CTSZ	Cathepsin Z	212562_s_at	0.000119545	1.88919	No
PACRGL	PARK2 co-regulated-like	235260_s_at	0.00026995	1.88683	No
FAM85A	family with sequence similarity 85, member A	227917_at	0.00184243	1.88498	No
PAFAH2	platelet-activating factor acetylhydrolase 2, 40kDa	205232_s_at	0.000594092	1.88435	No
DHCR7	7-dehydrocholesterol reductase	201790_s_at	6.94e-05	1.88424	No
CYP39A1	cytochrome P450, family 39, subfamily A, polypeptide 1	220432_s_at	0.00036953	1.88401	No
IQCC	IQ motif containing C	206650_at	0.0024897	1.88222	No
CEACAM6	carcinoembryonic antigen-related cell adhesion molecule 6 (non-specific cross reacting	211657_at	0.00158917	1.88216	No
SYT17	synaptotagmin XVII	229053_at	0.00210211	1.88052	No
AKAP3	A kinase (PRKA) anchor protein 3	207344_at	0.00135577	1.88005	No
CDKL1	cyclin-dependent kinase-like 1 (CDC2-related kinase)	235512_at	0.000681081	1.87957	No
MMACHC	methylmalonic aciduria (cobalamin deficiency) cblC type, with homocystinuria	211774_s_at	0.000422549	1.8785	No
SLC16A5	solute carrier family 16, member 5 (monocarboxylic acid transporter 6)	206599_at	0.000194885	1.87794	No
LOC100507250	hypothetical LOC100507250	1557021_s_at	0.00165576	1.87656	No
SQLE	squalene epoxidase	209218_at	0.00141811	1.87636	No
PRR5L	proline rich 5 like	1555486_a_at	0.00150343	1.87203	No
ALDH6A1	aldehyde dehydrogenase 6 family, member A1	204290_s_at	0.00168767	1.87194	No
LZTFL1	leucine zipper transcription factor-like 1	218437_s_at	0.000495384	1.8708	No
MYB	v-myb myeloblastosis viral oncogene homolog (avian)	215152_at	0.000209036	1.87022	No
LOC729088	hypothetical LOC729088	238833_at	0.00151473	1.86994	No
KIAA1257 /// LOC100132731	KIAA1257 /// hypothetical protein LOC100132731	1557601_s_at	0.00162741	1.86807	No
C12orf60	chromosome 12 open reading frame 60	229888_at	0.00101309	1.86773	No
ORAI2	ORAI calcium release-activated calcium modulator 2	218812_s_at	0.00147054	1.86615	No
CSPG5	chondroitin sulfate proteoglycan 5 (neuroglycan C)	39966_at	0.000236365	1.86402	No
GNAZ	guanine nucleotide binding protein (G protein), alpha z polypeptide	204993_at	0.00104297	1.86211	No
CHCHD6	coiled-coil-helix-coiled-coil-helix domain containing 6	224462_s_at	4.74e-07	1.86032	No
GFOD2	glucose-fructose oxidoreductase domain containing 2	221028_s_at	0.00048664	1.85911	Yes
LOC100286844	hypothetical LOC100286844	244543_s_at	0.00016254	1.85907	No
CES1	carboxylesterase 1	209616_s_at	0.000834703	1.85826	No
DHRS9	dehydrogenase/reductase (SDR family) member 9	223952_x_at	0.00149327	1.85784	No
LRP8	low density lipoprotein receptor-related protein 8, apolipoprotein e receptor	205282_at	0.000415235	1.85383	No
CDKL3	cyclin-dependent kinase-like 3	219831_at	0.000556622	1.85339	No
KRT7	Keratin 7	214031_s_at	0.000142909	1.85212	No
SYS1	SYS1 Golgi-localized integral membrane protein homolog (S. cerevisiae)	224670_at	2.16e-05	1.85193	No
LOC100506295	hypothetical LOC100506295	235282_at	2.31e-06	1.84934	No
BNIP3	BCL2/adenovirus E1B 19kDa interacting protein 3	201848_s_at	0.000295619	1.84929	No
KIAA1712	KIAA1712	241426_at	0.00116997	1.84921	No
RHOA	ras homolog gene family, member A	1555814_a_at	0.000713497	1.84884	No
CXADR	coxsackie virus and adenovirus receptor	239155_at	0.000476934	1.84853	No
ZMYM6	zinc finger, MYM-type 6	219924_s_at	0.000143128	1.84677	No
PNKD	paroxysmal nonkinesigenic dyskinesia	233177_s_at	0.00160268	1.84583	No
NQO1	NAD(P)H dehydrogenase, quinone 1	201468_s_at	0.000506089	1.84562	No
KIAA0319	KIAA0319	206017_at	0.00120759	1.84541	No
CDC23	cell division cycle 23 homolog (S. cerevisiae)	223651_x_at	0.0015654	1.84442	No
LOC283481	hypothetical LOC283481	243225_at	0.000552522	1.84215	No
PGM2L1	phosphoglucomutase 2-like 1	238417_at	0.000505491	1.84014	No
KCNE3	potassium voltage-gated channel, Isk-related family, member 3	227647_at	0.000125678	1.83895	No
LOC730091	hypothetical LOC730091	230780_at	0.00221164	1.83603	No
C4orf34	chromosome 4 open reading frame 34	224990_at	4.9e-07	1.8358	No
PI3	peptidase inhibitor 3, skin-derived	41469_at	0.000213371	1.83325	No
PLAC8	placenta-specific 8	219014_at	0.00134306	1.83233	No
FNDC3B	fibronectin type III domain containing 3B	229865_at	0.00216231	1.83031	No
CCDC69	coiled-coil domain containing 69	212886_at	0.00157477	1.82537	No
RQCD1	RCD1 required for cell differentiation1 homolog (S. pombe)	1554080_at	0.00292341	1.82471	No
BST1	bone marrow stromal cell antigen 1	205715_at	0.000794538	1.82364	No
ZNF626	zinc finger protein 626	1552643_at	8.9e-05	1.82101	No
FAM47E /// STBD1	family with sequence similarity 47, member E /// starch binding domain 1	203986_at	0.000244133	1.821	No
TSGA14	testis specific, 14	225485_at	0.000616364	1.82085	No
CYB5A	cytochrome b5 type A (microsomal)	215726_s_at	1.88e-06	1.82053	No
C3orf23	chromosome 3 open reading frame 23	1555905_a_at	0.00215545	1.81961	No
DPY30	dpy-30 homolog (C. elegans)	224129_s_at	7.81e-06	1.81822	No
ITSN1	intersectin 1 (SH3 domain protein)	230042_at	0.00128646	1.81684	No
DGKI	diacylglycerol kinase, iota	206806_at	0.000579629	1.81661	Yes
IPO11	importin 11	234304_s_at	6.32e-05	1.81638	No
HTATIP2	HIV-1 Tat interactive protein 2, 30kDa	229102_at	0.00124935	1.81626	No
BCAS1	breast carcinoma amplified sequence 1	204378_at	0.000762228	1.8148	No
BRI3 /// FLJ30064	brain protein I3 /// hypothetical protein LOC644975	222676_at	0.000746962	1.81398	No
CLDN23	claudin 23	228707_at	0.000600762	1.81296	No
SNRPN /// SNURF	small nuclear ribonucleoprotein polypeptide N /// SNRPN upstream reading frame	206042_x_at	0.000259769	1.81263	No
PRPS1	phosphoribosyl pyrophosphate synthetase 1	208447_s_at	8.9e-05	1.81162	No
KATNB1	katanin p80 (WD repeat containing) subunit B 1	203163_at	4.22e-05	1.80564	No
PEX11G	peroxisomal biogenesis factor 11 gamma	244126_at	0.000438546	1.80461	No
ATP6V1D	ATPase, H+ transporting, lysosomal 34kDa, V1 subunit D	208899_x_at	0.000121218	1.8037	No
CREBL2	cAMP responsive element binding protein-like 2	201988_s_at	1.64e-05	1.80307	No
SLC25A14	solute carrier family 25 (mitochondrial carrier, brain), member 14	211855_s_at	0.000387134	1.80292	No
AP1S1	adaptor-related protein complex 1, sigma 1 subunit	205195_at	0.00295001	1.80238	No
PHEX	phosphate regulating endopeptidase homolog, X-linked	239229_at	0.00175467	1.80175	No
TMED4	transmembrane emp24 protein transport domain containing 4	224676_at	0.000360365	1.80169	No
TUBB2A	tubulin, beta 2A	204141_at	0.000222798	1.80096	No
TRIM3	tripartite motif-containing 3	213884_s_at	0.00166525	1.79916	No
SLC27A2	solute carrier family 27 (fatty acid transporter), member 2	205769_at	0.000111653	1.79497	No
AGTRAP	angiotensin II receptor-associated protein	225059_at	0.000782795	1.7947	No
GJB1	gap junction protein, beta 1, 32kDa	204973_at	0.00118491	1.79417	No
STEAP3	STEAP family member 3	1554830_a_at	0.00116724	1.79012	No
LOC100129250	hypothetical LOC100129250	78383_at	0.00278999	1.78916	No
SHROOM3	shroom family member 3	228400_at	0.000887566	1.78881	No
NFX1	nuclear transcription factor, X-box binding 1	1553348_a_at	0.00173917	1.78792	No
CYB5A	cytochrome b5 type A (microsomal)	209366_x_at	2.43e-06	1.78764	No
GPR98	G protein-coupled receptor 98	223582_at	0.000627104	1.78496	No
ARMC9	armadillo repeat containing 9	219637_at	0.000566199	1.78484	No
SLC44A4	solute carrier family 44, member 4	205597_at	0.0022315	1.78455	No
C1orf91	chromosome 1 open reading frame 91	223656_s_at	0.000483676	1.78075	No
RABL5	RAB, member RAS oncogene family-like 5	218785_s_at	0.00193326	1.78059	No
CSRP2BP	CSRP2 binding protein	227316_at	0.000174472	1.78018	No
NMNAT1	nicotinamide nucleotide adenylyltransferase 1	229852_at	0.000102934	1.77932	No
REXO2	REX2, RNA exonuclease 2 homolog (S. cerevisiae)	223989_s_at	0.000193976	1.77891	No
C14orf179	chromosome 14 open reading frame 179	226195_at	0.000657624	1.77727	No
SLC31A1	solute carrier family 31 (copper transporters), member 1	236217_at	0.000477184	1.77656	No
STK40	serine/threonine kinase 40	225015_s_at	0.0019375	1.77625	No
ZNF599	zinc finger protein 599	228093_at	0.000886408	1.77173	No
CP	ceruloplasmin (ferroxidase)	228143_at	0.00179973	1.77066	No
FARS2	phenylalanyl-tRNA synthetase 2, mitochondrial	204283_at	5.2e-05	1.77039	No
CHST9	carbohydrate (N-acetylgalactosamine 4-0) sulfotransferase 9	224400_s_at	0.00230443	1.76927	No
SLC27A2	solute carrier family 27 (fatty acid transporter), member 2	205768_s_at	0.000367428	1.76914	No
STYXL1	serine/threonine/tyrosine interacting-like 1	233982_x_at	5.53e-05	1.76739	No
TMCO3	transmembrane and coiled-coil domains 3	220240_s_at	3.45e-05	1.76708	No
DMKN	dermokine	226926_at	0.000822976	1.76692	No
SLAIN2	SLAIN motif family, member 2	224843_at	0.00164373	1.76594	No
CALU	calumenin	214845_s_at	0.000680707	1.7658	No
CHCHD7	coiled-coil-helix-coiled-coil-helix domain containing 7	222701_s_at	0.000270845	1.76529	No
SLC29A3	solute carrier family 29 (nucleoside transporters), member 3	219344_at	0.000448013	1.76333	No
CDS1	CDP-diacylglycerol synthase (phosphatidate cytidylyltransferase) 1	226185_at	9.18e-05	1.7604	No
KIAA1751	KIAA1751	216781_at	0.00293761	1.76016	No
ZNF555	zinc finger protein 555	239839_at	0.00031803	1.75989	No
CBWD1	COBW domain containing 1	226193_x_at	0.000692938	1.75762	No
ARL13B	ADP-ribosylation factor-like 13B	228201_at	0.000588259	1.75741	No
KLHDC9	kelch domain containing 9	227582_at	0.00125997	1.7563	No
TMEM92	transmembrane protein 92	235245_at	0.0026511	1.7556	No
DHDDS	dehydrodolichyl diphosphate synthase	224064_s_at	0.000205912	1.75355	No
CYB5A	cytochrome b5 type A (microsomal)	207843_x_at	3.66e-06	1.74943	No
DNTTIP1	deoxynucleotidyltransferase, terminal, interacting protein 1	234942_s_at	2.85e-06	1.74651	No
ACTR3C	ARP3 actin-related protein 3 homolog C (yeast)	223874_at	0.00021303	1.74645	No
PRRT3	proline-rich transmembrane protein 3	1556308_at	0.00177789	1.74627	No
SLC31A1	solute carrier family 31 (copper transporters), member 1	203971_at	0.00038068	1.74604	No
MTCP1 /// MTCP1NB	mature T-cell proliferation 1 /// mature T-cell proliferation 1 neighbor	205106_at	0.00263674	1.7444	No
TSGA10	testis specific, 10	220623_s_at	0.00124655	1.74405	No
SRI	sorcin	208921_s_at	5.21e-07	1.7421	No
C17orf97	chromosome 17 open reading frame 97	229238_at	0.00172982	1.74002	No
TXNRD1	thioredoxin reductase 1	201266_at	6.8e-05	1.73895	No
PIGM	phosphatidylinositol glycan anchor biosynthesis, class M	236622_at	0.00115121	1.73836	No
PWWP2B	PWWP domain containing 2B	227999_at	0.00158773	1.73384	No
KIAA1841	KIAA1841	243539_at	0.000674255	1.73319	No
CARS	cysteinyl-tRNA synthetase	202402_s_at	0.000103497	1.73315	No
TRNAU1AP	tRNA selenocysteine 1 associated protein 1	222800_at	0.000207876	1.73266	No
ISYNA1	inositol-3-phosphate synthase 1	228552_s_at	0.00246472	1.73087	No
PPP1R7	protein phosphatase 1, regulatory (inhibitor) subunit 7	201213_at	6.09e-05	1.72952	No
MIPOL1	mirror-image polydactyly 1	244246_at	0.00129665	1.72892	No
MYCBP	c-myc binding protein	203361_s_at	0.000611602	1.72487	No
PDK2	pyruvate dehydrogenase kinase, isozyme 2	202590_s_at	4.57e-05	1.72161	No
NCRNA00247	non-protein coding RNA 247	241401_at	0.0022399	1.72157	No
CCDC126	coiled-coil domain containing 126	228087_at	0.00035941	1.72106	No
BCAS4	breast carcinoma amplified sequence 4	228787_s_at	4.45e-05	1.71988	No
BSND	Bartter syndrome, infantile, with sensorineural deafness (Barttin)	1552549_a_at	0.00171549	1.71938	No
CREM	cAMP responsive element modulator	228092_at	0.000322703	1.71775	No
IPO11	importin 11	222659_at	0.000169517	1.71618	No
DNAJC18	DnaJ (Hsp40) homolog, subfamily C, member 18	227166_at	0.00215607	1.71505	No
PRKCDBP	protein kinase C, delta binding protein	213010_at	0.00262562	1.70988	No
MYCBP	c-myc binding protein	203359_s_at	4.14e-07	1.70757	No
MSH3	mutS homolog 3 (E. coli)	210947_s_at	0.000290084	1.70561	No
HIBADH	3-hydroxyisobutyrate dehydrogenase	231955_s_at	0.00260392	1.70534	No
MSI2	musashi homolog 2 (Drosophila)	243010_at	0.00142658	1.70383	No
XRCC4	X-ray repair complementing defective repair in Chinese hamster cells 4	205071_x_at	0.00259026	1.7018	No
C2orf43	chromosome 2 open reading frame 43	219008_at	9.84e-06	1.70114	No
DPH3	DPH3, KTI11 homolog (S. cerevisiae)	225200_at	6.32e-05	1.69782	No
TDRKH	tudor and KH domain containing	223530_at	0.00147088	1.69674	No
AMACR /// C1QTNF3	alpha-methylacyl-CoA racemase /// C1q and tumor necrosis factor related protein 3	209426_s_at	0.00155356	1.69636	No
B3GNT7	UDP-GlcNAc:betaGal beta-1,3-N-acetylglucosaminyltransferase 7	1555962_at	0.0015437	1.69634	No
ACAA2	acetyl-CoA acyltransferase 2	202003_s_at	0.0026255	1.69624	No
PEX19	peroxisomal biogenesis factor 19	201706_s_at	0.000246701	1.69618	No
RPA3	replication protein A3, 14kDa	209507_at	2.79e-05	1.69391	No
MED30	mediator complex subunit 30	227787_s_at	0.00240867	1.69234	No
C14orf104	chromosome 14 open reading frame 104	219166_at	0.000630971	1.69215	No
JAZF1	JAZF zinc finger 1	225800_at	0.000356655	1.69159	No
C2orf43	chromosome 2 open reading frame 43	222192_s_at	0.000649685	1.6912	No
AKR7A2	aldo-keto reductase family 7, member A2 (aflatoxin aldehyde reductase)	202139_at	4.84e-05	1.69042	No
TSPAN1	tetraspanin 1	209114_at	2.94e-06	1.68976	No
HSPH1	heat shock 105kDa/110kDa protein 1	206976_s_at	0.000292197	1.68807	No
WDR35	WD repeat domain 35	226890_at	0.000478026	1.68506	No
HNF4G	hepatocyte nuclear factor 4, gamma	232271_at	0.00157398	1.68402	No
TOM1	target of myb1 (chicken)	202807_s_at	0.000962413	1.68229	No
TNFRSF19	tumor necrosis factor receptor superfamily, member 19	227812_at	0.00246675	1.68118	No
GMPPB	GDP-mannose pyrophosphorylase B	219920_s_at	0.000928194	1.68031	No
STK32C	serine/threonine kinase 32C	227634_at	4.98e-05	1.67833	No
BCAS4	breast carcinoma amplified sequence 4	220588_at	0.00198428	1.67791	No
FAIM	Fas apoptotic inhibitory molecule	220643_s_at	0.000127896	1.67743	No
P4HA2	prolyl 4-hydroxylase, alpha polypeptide II	202733_at	0.000158507	1.67579	No
C7orf41	chromosome 7 open reading frame 41	226018_at	0.000653363	1.67462	No
NAA38	N(alpha)-acetyltransferase 38, NatC auxiliary subunit	230020_at	0.00236607	1.6745	No
DNAJB9	DnaJ (Hsp40) homolog, subfamily B, member 9	1554462_a_at	0.000610641	1.67447	No
AZI2	5-azacytidine induced 2	227904_at	0.000676616	1.67367	No
ADSSL1	adenylosuccinate synthase like 1	226325_at	0.000588016	1.67338	No
NAT1	N-acetyltransferase 1 (arylamine N-acetyltransferase)	214440_at	0.00087173	1.67292	No
LRP8	low density lipoprotein receptor-related protein 8, apolipoprotein e receptor	208433_s_at	0.00252597	1.67284	No
TMEM53	transmembrane protein 53	1554077_a_at	0.00105343	1.67264	No
BAIAP2L1	BAI1-associated protein 2-like 1	227371_at	8.32e-05	1.66845	No
ESYT2	extended synaptotagmin-like protein 2	1555829_at	0.000887919	1.66547	No
UCP2	uncoupling protein 2 (mitochondrial, proton carrier)	208998_at	0.00218312	1.66479	No
C3orf75	chromosome 3 open reading frame 75	229863_s_at	0.00127533	1.66442	No
TMEM125	transmembrane protein 125	225822_at	0.000303511	1.66416	No
STYXL1	serine/threonine/tyrosine interacting-like 1	218321_x_at	0.000213653	1.66344	No
C19orf21	chromosome 19 open reading frame 21	212925_at	0.00129103	1.66136	No
SLC25A4	solute carrier family 25 (mitochondrial carrier; adenine nucleotide translocator), memb	202825_at	5.89e-06	1.66047	No
ALDH1L1	aldehyde dehydrogenase 1 family, member L1	205208_at	0.000462267	1.65953	No
CALU	calumenin	200756_x_at	0.000607953	1.65706	No
GCLM	glutamate-cysteine ligase, modifier subunit	203925_at	0.000117276	1.65671	No
LIN7B	lin-7 homolog B (C. elegans)	219760_at	0.000891312	1.65595	No
CYB5D1	cytochrome b5 domain containing 1	226833_at	0.0023198	1.65435	No
SNCA	synuclein, alpha (non A4 component of amyloid precursor)	211546_x_at	0.00206901	1.65416	No
LOC729680	hypothetical protein LOC729680	228977_at	0.00255847	1.65384	No
KLK11	kallikrein-related peptidase 11	205470_s_at	0.0028743	1.65367	No
DCTD	dCMP deaminase	201571_s_at	0.000918186	1.65305	No
TUFM	Tu translation elongation factor, mitochondrial	238190_at	0.00208865	1.65229	No
CREB3L4	cAMP responsive element binding protein 3-like 4	226455_at	0.000329439	1.65175	No
ATP6V0A4	ATPase, H+ transporting, lysosomal V0 subunit a4	220197_at	0.000330476	1.6514	No
METTL11A	methyltransferase like 11A	223369_at	5.3e-06	1.65058	No
PTRH1	peptidyl-tRNA hydrolase 1 homolog (S. cerevisiae)	228014_at	0.00032076	1.65047	No
NPM2	nucleophosmin/nucleoplasmin 2	230977_at	0.000505997	1.65008	No
VRK3	vaccinia related kinase 3	218022_at	0.000241682	1.64948	No
IFT57	intraflagellar transport 57 homolog (Chlamydomonas)	218100_s_at	0.000702607	1.64664	No
BLVRA	biliverdin reductase A	203772_at	0.000346206	1.64471	No
PHF23	PHD finger protein 23	223081_at	0.00177816	1.64291	No
APOO	apolipoprotein O	221620_s_at	0.000118628	1.64159	No
MSI2	musashi homolog 2 (Drosophila)	243579_at	0.000323584	1.64122	No
OAZ2	ornithine decarboxylase antizyme 2	201364_s_at	1.16e-05	1.64118	No
BRF2	BRF2, subunit of RNA polymerase III transcription initiation factor, BRF1-like	218954_s_at	0.000233151	1.63973	No
IGF1	insulin-like growth factor 1 (somatomedin C)	211577_s_at	0.00272433	1.63948	No
CCDC34	coiled-coil domain containing 34	226287_at	0.000510174	1.63938	No
EHHADH	enoyl-CoA, hydratase/3-hydroxyacyl CoA dehydrogenase	205222_at	0.00208602	1.63934	No
UQCR10	ubiquinol-cytochrome c reductase, complex III subunit X	228142_at	0.000457213	1.63471	No
TMBIM6	transmembrane BAX inhibitor motif containing 6	200803_s_at	1.1e-05	1.63451	No
KATNB1	Katanin p80 (WD repeat containing) subunit B 1	229077_at	0.000833391	1.6327	No
UBL3	ubiquitin-like 3	201535_at	1.69e-06	1.63256	No
RG9MTD2	RNA (guanine-9-) methyltransferase domain containing 2	231877_at	0.000418206	1.63218	No
NKIRAS1	NFKB inhibitor interacting Ras-like 1	225930_at	1.11e-05	1.63176	No
NUDT4 /// NUDT4P1	nudix (nucleoside diphosphate linked moiety X)-type motif 4 /// nudix (nucleoside dipho	206302_s_at	0.00145675	1.62912	No
HSPH1	heat shock 105kDa/110kDa protein 1	208744_x_at	0.00148723	1.6281	No
LIMCH1	LIM and calponin homology domains 1	212325_at	0.0010488	1.62725	No
PIGF	phosphatidylinositol glycan anchor biosynthesis, class F	205078_at	0.000157261	1.62561	No
TRIM37	tripartite motif-containing 37	1554001_at	0.00151312	1.62455	No
TBC1D8B	TBC1 domain family, member 8B (with GRAM domain)	219771_at	2.35e-06	1.62365	No
ALKBH7	alkB, alkylation repair homolog 7 (E. coli)	223318_s_at	0.00205614	1.62312	No
HHLA3	HERV-H LTR-associating 3	220387_s_at	0.00252381	1.62239	No
SOAT1	sterol O-acyltransferase 1	221561_at	0.00173319	1.62077	No
UBE2N	ubiquitin-conjugating enzyme E2N (UBC13 homolog, yeast)	201523_x_at	0.00194523	1.61968	No
PPP2CA	protein phosphatase 2, catalytic subunit, alpha isozyme	235502_at	0.000821384	1.61916	No
WLS	wntless homolog (Drosophila)	228950_s_at	0.00010122	1.61875	No
C21orf119	chromosome 21 open reading frame 119	227424_x_at	0.000225307	1.61855	No
ENDOG	endonuclease G	204824_at	0.00270736	1.61712	No
GEMIN6	gem (nuclear organelle) associated protein 6	219539_at	0.000142018	1.61632	No
FBXO16	F-box protein 16	228427_at	0.00173086	1.6153	No
ROBLD3	roadblock domain containing 3	218291_at	6.91e-05	1.61332	No
GALK2	galactokinase 2	205219_s_at	0.000449833	1.61098	No
KIF3B	kinesin family member 3B	225205_at	0.000199734	1.61026	No
LOC100133116	Similar to uromodulin-like	1557776_at	0.00129559	1.60976	No
STYXL1	serine/threonine/tyrosine interacting-like 1	230370_x_at	0.000518692	1.60975	No
C12orf52	chromosome 12 open reading frame 52	221777_at	0.000106495	1.60973	No
SSU72	SSU72 RNA polymerase II CTD phosphatase homolog (S. cerevisiae)	223052_x_at	0.000633256	1.60847	No
C1orf25	chromosome 1 open reading frame 25	220992_s_at	0.000603133	1.60553	No
THAP10	THAP domain containing 10	219596_at	0.00166006	1.60517	No
DPM3	dolichyl-phosphate mannosyltransferase polypeptide 3	219373_at	0.00196182	1.60419	No
C10orf57	chromosome 10 open reading frame 57	222545_s_at	0.000838158	1.60418	No
CALML4	calmodulin-like 4	64408_s_at	0.00052847	1.6041	No
SNX29	sorting nexin 29	225624_at	0.0028977	1.60397	No
FTH1	ferritin, heavy polypeptide 1	214211_at	0.000985598	1.6035	No
LOC100131607	hypothetical LOC100131607	229444_at	0.00104057	1.60274	No
RABAC1	Rab acceptor 1 (prenylated)	203136_at	8.86e-05	1.60217	No
RNASE4	ribonuclease, RNase A family, 4	213397_x_at	0.00206304	1.60168	No
WDR5B	WD repeat domain 5B	219538_at	0.00288649	1.60052	No
TBC1D8B	TBC1 domain family, member 8B (with GRAM domain)	238067_at	0.00287484	1.60049	No
ZNF165	zinc finger protein 165	206683_at	0.00202878	1.5997	No
IGFBP2	insulin-like growth factor binding protein 2, 36kDa	202718_at	0.00100476	1.59951	No
PPA2	pyrophosphatase (inorganic) 2	1556285_s_at	8.57e-05	1.59898	No
CRIPT	cysteine-rich PDZ-binding protein	222702_x_at	3.72e-05	1.59757	No
DZIP3	DAZ interacting protein 3, zinc finger	213186_at	0.00281967	1.59749	No
DSTN	destrin (actin depolymerizing factor)	201021_s_at	3.49e-06	1.59661	No
CNNM2	cyclin M2	209874_x_at	0.00235482	1.59585	Yes
CDS1	CDP-diacylglycerol synthase (phosphatidate cytidylyltransferase) 1	226187_at	2.22e-05	1.59506	No
FUT6	fucosyltransferase 6 (alpha (1,3) fucosyltransferase)	211465_x_at	0.00272762	1.59327	No
PPARA	peroxisome proliferator-activated receptor alpha	223438_s_at	0.000641496	1.59317	No
C11orf49	chromosome 11 open reading frame 49	203257_s_at	0.000820563	1.59242	No
LOC153546	hypothetical protein LOC153546	236124_at	0.00179212	1.59143	No
PSME3	proteasome (prosome, macropain) activator subunit 3 (PA28 gamma; Ki)	209853_s_at	0.0027494	1.59134	No
UBB	ubiquitin B	217144_at	0.0015142	1.59105	No
CCDC104	coiled-coil domain containing 104	224968_at	2.47e-05	1.59044	No
PHTF1	putative homeodomain transcription factor 1	215285_s_at	0.000953946	1.59032	No
SWAP70	SWAP switching B-cell complex 70kDa subunit	209306_s_at	1.81e-05	1.58907	No
LOC100506098	hypothetical LOC100506098	227985_at	0.001942	1.58763	No
CCPG1	cell cycle progression 1	222156_x_at	5.17e-05	1.58719	No
WFS1	Wolfram syndrome 1 (wolframin)	202908_at	0.000117651	1.58676	No
LOC550643	hypothetical LOC550643	225029_at	0.00077112	1.58581	No
TSPAN6	tetraspanin 6	209108_at	0.000140251	1.58539	No
CAPN5	calpain 5	226292_at	0.00230454	1.58403	No
LXN	latexin	218729_at	0.00136157	1.58079	No
AMACR /// C1QTNF3	alpha-methylacyl-CoA racemase /// C1q and tumor necrosis factor related protein 3	209424_s_at	0.000647117	1.58064	No
TTC12	tetratricopeptide repeat domain 12	219587_at	0.00121539	1.57718	No
IKBKAP	inhibitor of kappa light polypeptide gene enhancer in B-cells, kinase complex-associate	202490_at	0.00212743	1.5771	No
EFTUD1	elongation factor Tu GTP binding domain containing 1	218973_at	0.000509358	1.57667	No
HSPB11	heat shock protein family B (small), member 11	215691_x_at	0.000222417	1.57516	No
CRYZL1	crystallin, zeta (quinone reductase)-like 1	1554767_s_at	0.000516174	1.57495	No
TMEM53	transmembrane protein 53	219462_at	0.000601992	1.57411	No
CRIPT	cysteine-rich PDZ-binding protein	218643_s_at	0.000632944	1.57376	No
C17orf100	chromosome 17 open reading frame 100	229071_at	0.00279054	1.57345	No
DYRK3	dual-specificity tyrosine-(Y)-phosphorylation regulated kinase 3	210151_s_at	0.00172401	1.57313	No
FAM59A	family with sequence similarity 59, member A	235065_at	0.00289689	1.57159	No
ZNF688	zinc finger protein 688	213527_s_at	0.00192811	1.56933	No
PSPH	phosphoserine phosphatase	244819_x_at	0.00298779	1.56913	No
C19orf42	chromosome 19 open reading frame 42	229650_s_at	0.00286307	1.56497	No
CRLS1	Cardiolipin synthase 1	226937_at	0.0015458	1.56436	No
FLJ31715	hypothetical protein FLJ31715	1553775_at	0.00225102	1.56428	No
C3orf39	chromosome 3 open reading frame 39	225689_at	5.81e-05	1.56411	No
BPHL	biphenyl hydrolase-like (serine hydrolase)	205750_at	0.000458874	1.56327	No
CCT4	Chaperonin containing TCP1, subunit 4 (delta)	227171_at	0.000873384	1.56306	No
LOC158960	hypothetical protein BC009467	1558685_a_at	0.00229402	1.56084	No
MRPS17 /// ZNF713	mitochondrial ribosomal protein S17 /// zinc finger protein 713	218982_s_at	0.000363772	1.56057	No
TMCO3	transmembrane and coiled-coil domains 3	220241_at	0.00150926	1.55977	No
TTC39A	tetratricopeptide repeat domain 39A	210652_s_at	0.00193589	1.55918	No
ZNF20 /// ZNF625	zinc finger protein 20 /// zinc finger protein 625	213916_at	0.000289787	1.55912	No
TSSC1	tumor suppressing subtransferable candidate 1	217968_at	0.000229692	1.55869	No
PI3	peptidase inhibitor 3, skin-derived	203691_at	0.000913398	1.55846	No
ZSWIM7	zinc finger, SWIM-type containing 7	229119_s_at	0.00175556	1.55795	No
GALNTL4	UDP-N-acetyl-alpha-D-galactosamine:polypeptide N-acetylgalactosaminyltransferase-like 4	1554079_at	0.000502723	1.55745	No
AP1M2	adaptor-related protein complex 1, mu 2 subunit	218261_at	9.36e-05	1.55595	No
TCTA	T-cell leukemia translocation altered gene	203054_s_at	0.000385183	1.55505	No
TOMM34	translocase of outer mitochondrial membrane 34	201870_at	0.000238938	1.55483	No
C17orf79	chromosome 17 open reading frame 79	225096_at	0.00115668	1.55281	No
NTHL1	nth endonuclease III-like 1 (E. coli)	209731_at	0.00167884	1.54977	No
STYXL1	serine/threonine/tyrosine interacting-like 1	232353_s_at	0.00031656	1.54919	No
MTHFD2L	methylenetetrahydrofolate dehydrogenase (NADP+ dependent) 2-like	238762_at	0.000176691	1.549	No
RPAIN	RPA interacting protein	216961_s_at	0.00273206	1.54877	No
BAIAP2L1	BAI1-associated protein 2-like 1	227372_s_at	0.000541876	1.54847	No
TMEM68	transmembrane protein 68	227936_at	0.00265528	1.54787	No
LOC100506108	hypothetical LOC100506108	243440_at	0.000364526	1.54718	No
EZR	ezrin	208621_s_at	0.00105081	1.54542	No
CALML4	calmodulin-like 4	221879_at	0.000470548	1.54539	No
SYS1	SYS1 Golgi-localized integral membrane protein homolog (S. cerevisiae)	224669_at	0.00152289	1.54517	No
IFT81	intraflagellar transport 81 homolog (Chlamydomonas)	219372_at	0.00234831	1.54493	No
TUBB3	tubulin, beta 3	213476_x_at	0.00261805	1.54462	No
EPB41L4B	erythrocyte membrane protein band 4.1 like 4B	220161_s_at	0.00137288	1.54258	No
ROD1	ROD1 regulator of differentiation 1 (S. pombe)	224618_at	0.00182539	1.54128	No
DHRS7	Dehydrogenase/reductase (SDR family) member 7	213868_s_at	0.00182065	1.54044	No
CCDC123	coiled-coil domain containing 123	1560599_a_at	0.00200709	1.53918	No
CRIPT	cysteine-rich PDZ-binding protein	227942_s_at	0.000106082	1.53892	No
PCM1	pericentriolar material 1	209997_x_at	0.0025819	1.5377	No
CAT	catalase	211922_s_at	0.000796423	1.5374	No
CFDP1	craniofacial development protein 1	203166_at	4.23e-05	1.53672	No
MKS1	Meckel syndrome, type 1	1555820_a_at	0.00220823	1.53656	No
PLA2G16	phospholipase A2, group XVI	235110_at	0.00249014	1.5363	No
AGBL5	ATP/GTP binding protein-like 5	218480_at	0.000369177	1.53626	No
DTNBP1	dystrobrevin binding protein 1	223446_s_at	0.000916622	1.536	No
CD24	CD24 molecule	208651_x_at	0.00291355	1.5354	No
TSPAN3	tetraspanin 3	200973_s_at	0.000277169	1.53514	No
ATL1	atlastin GTPase 1	223340_at	0.00205684	1.53358	No
C8orf83	chromosome 8 open reading frame 83	224158_s_at	0.00179124	1.53296	No
KIFAP3	kinesin-associated protein 3	203333_at	0.00039296	1.53221	No
LOC100506714	hypothetical LOC100506714	240233_at	0.00141394	1.53016	No
MAP7D3	MAP7 domain containing 3	219626_at	0.00169868	1.52899	No
TMEM98	transmembrane protein 98	223170_at	0.00201982	1.52846	No
KDM1B	lysine (K)-specific demethylase 1B	227021_at	0.00217914	1.5284	No
PRUNE	prune homolog (Drosophila)	210988_s_at	0.000629081	1.52833	No
MRPL33	mitochondrial ribosomal protein L33	203781_at	9.16e-07	1.52737	No
PINK1	PTEN induced putative kinase 1	209018_s_at	0.000341725	1.52727	No
SQLE	squalene epoxidase	213562_s_at	0.00113765	1.52613	No
DUSP14	dual specificity phosphatase 14	203367_at	0.000457944	1.52583	No
ZNF709	zinc finger protein 709	242028_at	0.00231694	1.52569	No
MARCKS	myristoylated alanine-rich protein kinase C substrate	225897_at	0.00266502	1.52498	No
RUVBL2	RuvB-like 2 (E. coli)	201459_at	0.00111092	1.52497	No
THAP1	THAP domain containing, apoptosis associated protein 1	219292_at	0.00237758	1.52488	No
TMEM19	transmembrane protein 19	229126_at	0.00203928	1.52467	No
PDCD2	programmed cell death 2	228420_at	0.00105152	1.52436	No
PCBD1	pterin-4 alpha-carbinolamine dehydratase/dimerization cofactor of hepatocyte nuclear fa	203557_s_at	3.43e-05	1.5238	No
C3orf78	chromosome 3 open reading frame 78	229826_at	0.0024376	1.52285	Yes
DNAJC10	DnaJ (Hsp40) homolog, subfamily C, member 10	221782_at	8.98e-05	1.52188	No
FAM174A	family with sequence similarity 174, member A	226752_at	0.00166854	1.52168	No
MT1F	metallothionein 1F	213629_x_at	0.00253738	1.52141	No
EPCAM	epithelial cell adhesion molecule	201839_s_at	0.00166671	1.5213	No
TSTD1	thiosulfate sulfurtransferase (rhodanese)-like domain containing 1	226482_s_at	0.000414564	1.52102	No
EIF5	eukaryotic translation initiation factor 5	208708_x_at	0.000347522	1.52079	No
ORMDL2	ORM1-like 2 (S. cerevisiae)	218556_at	5.71e-05	1.52044	No
PDIA5	protein disulfide isomerase family A, member 5	203857_s_at	0.00104001	1.52021	No
UBE2M	ubiquitin-conjugating enzyme E2M (UBC12 homolog, yeast)	203109_at	0.000601375	1.5195	No
DNAJC10	DnaJ (Hsp40) homolog, subfamily C, member 10	221781_s_at	0.000170582	1.51736	No
NGRN	neugrin, neurite outgrowth associated	224281_s_at	3.13e-06	1.51602	No
METTL9	Methyltransferase like 9	226220_at	0.000388557	1.51555	No
CDKN2AIPNL	CDKN2A interacting protein N-terminal like	235006_at	0.000305649	1.51541	No
ST6GALNAC6	ST6 (alpha-N-acetyl-neuraminyl-2,3-beta-galactosyl-1,3)-N-acetylgalactosaminide alpha-2	222571_at	0.00150391	1.51505	No
CREM	cAMP responsive element modulator	214508_x_at	0.00165726	1.51415	No
HTATIP2	HIV-1 Tat interactive protein 2, 30kDa	210253_at	0.00182612	1.51363	No
SYBU	syntabulin (syntaxin-interacting)	218692_at	0.00206481	1.51305	No
CLCN4	chloride channel 4	217556_at	1.89e-05	1.51304	No
ABT1	activator of basal transcription 1	218405_at	0.000181355	1.51277	No
SRI	sorcin	208920_at	0.000572718	1.51242	No
ZNF853	zinc finger protein 853	232884_s_at	0.00251948	1.5123	No
EZR	ezrin	208622_s_at	0.000759167	1.51172	No
AGPAT5	1-acylglycerol-3-phosphate O-acyltransferase 5 (lysophosphatidic acid acyltransferase,	218096_at	0.00141182	1.51097	No
FDFT1	farnesyl-diphosphate farnesyltransferase 1	210950_s_at	4.46e-06	1.51088	No
TIGD7	tigger transposable element derived 7	224365_s_at	0.00250325	1.51087	No
INO80B	INO80 complex subunit B	65133_i_at	0.00144326	1.5102	No
BAIAP2L1	BAI1-associated protein 2-like 1	222675_s_at	0.00141375	1.50953	No
FBXO8	F-box protein 8	1554806_a_at	4.49e-06	1.50906	No
CLNK	cytokine-dependent hematopoietic cell linker	1570239_a_at	0.00149847	1.50899	No
ABHD2	abhydrolase domain containing 2	225337_at	0.000199662	1.50844	No
NEDD4L	neural precursor cell expressed, developmentally down-regulated 4-like	212445_s_at	4.59e-06	1.50736	No
BMP8B	bone morphogenetic protein 8b	221615_at	0.00165803	1.50725	No
SDHC	succinate dehydrogenase complex, subunit C, integral membrane protein, 15kDa	216591_s_at	0.0010455	1.50704	No
FZD3	frizzled homolog 3 (Drosophila)	227524_at	0.00135724	1.5061	No
ALG10	asparagine-linked glycosylation 10, alpha-1,2-glucosyltransferase homolog (S. pombe)	1552304_at	0.00143526	1.50572	No
MRPS31	mitochondrial ribosomal protein S31	212603_at	0.00180652	1.50506	No
CMTM4	CKLF-like MARVEL transmembrane domain containing 4	225009_at	0.000916386	1.50453	No
ORAI1	ORAI calcium release-activated calcium modulator 1	226531_at	0.000505113	1.50348	No
RPL23AP7	ribosomal protein L23a pseudogene 7	221634_at	0.00215163	1.50322	No
TMEM182	transmembrane protein 182	238867_at	0.00206395	1.50284	No
GAPVD1	GTPase activating protein and VPS9 domains 1	212804_s_at	0.00104357	1.50182	No
MCFD2	multiple coagulation factor deficiency 2	212246_at	0.0013121	1.50143	No
NIPA2	non imprinted in Prader-Willi/Angelman syndrome 2	212133_at	0.000960014	1.50107	No
NSDHL	NAD(P) dependent steroid dehydrogenase-like	209279_s_at	0.000257741	1.50046	No
GCLM	glutamate-cysteine ligase, modifier subunit	234986_at	0.000496861	1.50031	No
GGPS1	geranylgeranyl diphosphate synthase 1	202321_at	0.000608428	1.49981	No
C9orf152	chromosome 9 open reading frame 152	229964_at	0.000985401	1.49976	No
MTHFR	methylenetetrahydrofolate reductase (NAD(P)H)	206800_at	2.36e-05	1.49966	No
IDS	iduronate 2-sulfatase	202439_s_at	0.00220664	1.49947	No
AIMP2	aminoacyl tRNA synthetase complex-interacting multifunctional protein 2	209971_x_at	7.69e-05	1.49917	No
FKBPL	FK506 binding protein like	219187_at	0.000983555	1.49889	No
NDUFA7	NADH dehydrogenase (ubiquinone) 1 alpha subcomplex, 7, 14.5kDa	202785_at	0.000483654	1.49796	No
ATG4A	ATG4 autophagy related 4 homolog A (S. cerevisiae)	213115_at	5.85e-06	1.49749	No
KATNB1	katanin p80 (WD repeat containing) subunit B 1	203162_s_at	6.31e-05	1.49615	No
RUNDC1	RUN domain containing 1	226298_at	0.000356401	1.49615	No
GDPD1	glycerophosphodiester phosphodiesterase domain containing 1	238681_at	0.00273718	1.49601	No
MORF4 /// MORF4L1	mortality factor 4 /// mortality factor 4 like 1	221381_s_at	3.5e-05	1.49573	No
UFC1	ubiquitin-fold modifier conjugating enzyme 1	217797_at	0.000270837	1.4955	No
TMEM139	transmembrane protein 139	227753_at	0.00163918	1.49446	No
CRY1	cryptochrome 1 (photolyase-like)	209674_at	0.00236701	1.49423	No
CDS1	CDP-diacylglycerol synthase (phosphatidate cytidylyltransferase) 1	205709_s_at	0.00216143	1.49412	No
MAGED2	melanoma antigen family D, 2	208682_s_at	0.000459165	1.49264	No
STARD10	StAR-related lipid transfer (START) domain containing 10	232322_x_at	0.00187645	1.49218	No
GPR160	G protein-coupled receptor 160	223423_at	0.00174589	1.49191	No
UNC119B	unc-119 homolog B (C. elegans)	202365_at	0.000235323	1.49181	No
C12orf23	chromosome 12 open reading frame 23	224759_s_at	0.000643824	1.48971	No
EIF5	eukaryotic translation initiation factor 5	208290_s_at	0.000759515	1.48791	No
LOC100287696	Similar to ring finger protein 181	1558626_at	0.00291881	1.48738	No
MTF1	metal-regulatory transcription factor 1	227150_at	0.0016517	1.48708	No
BAG1	BCL2-associated athanogene	211475_s_at	7.29e-05	1.48691	No
INTS5	integrator complex subunit 5	221818_at	0.000857985	1.48641	No
CARS	cysteinyl-tRNA synthetase	212971_at	0.00113842	1.48628	No
ZNF584	zinc finger protein 584	228148_at	0.00246763	1.48338	No
FZD3	frizzled homolog 3 (Drosophila)	219683_at	0.0024206	1.48299	No
BCKDK	branched chain ketoacid dehydrogenase kinase	202030_at	0.00135437	1.48285	No
DYNLL1	dynein, light chain, LC8-type 1	200703_at	0.00154457	1.48143	No
CHCHD1	coiled-coil-helix-coiled-coil-helix domain containing 1	226896_at	1.46e-05	1.48045	No
FKBP1A	FK506 binding protein 1A, 12kDa	214119_s_at	0.00198557	1.47892	No
RAB11FIP1	RAB11 family interacting protein 1 (class I)	225177_at	0.0010943	1.47844	No
THRB	thyroid hormone receptor, beta (erythroblastic leukemia viral (v-erb-a) oncogene homolo	228716_at	0.000595762	1.47719	No
PFDN4	prefoldin subunit 4	205362_s_at	0.000479906	1.47626	No
ASB13	ankyrin repeat and SOCS box-containing 13	218862_at	0.00164369	1.47512	No
LOC441869	hypothetical protein LOC441869	1556181_at	0.000959087	1.47421	No
EEF1E1	Eukaryotic translation elongation factor 1 epsilon 1	213907_at	7.77e-05	1.47376	No
C3orf23	chromosome 3 open reading frame 23	1555906_s_at	0.00213104	1.47351	No
BRP44	brain protein 44	227669_at	0.000180501	1.4733	No
BCL2L12	BCL2-like 12 (proline rich)	233110_s_at	0.0002454	1.47235	No
FARS2	phenylalanyl-tRNA synthetase 2, mitochondrial	204282_s_at	0.000384971	1.47225	No
LOC100510546 /// STX5	syntaxin-5-like /// syntaxin 5	203330_s_at	7.05e-05	1.47195	No
CYB5R4	cytochrome b5 reductase 4	219079_at	0.00238702	1.47165	No
PAIP2	poly(A) binding protein interacting protein 2	222983_s_at	0.000190764	1.47037	No
POC1B	POC1 centriolar protein homolog B (Chlamydomonas)	226283_at	0.00188372	1.47012	No
LOC100505490	hypothetical LOC100505490	230294_at	0.00197066	1.4701	No
ASL	argininosuccinate lyase	204608_at	4.24e-06	1.4684	No
LOC642924	hypothetical LOC642924	1561423_at	0.00222461	1.46744	No
C19orf2	chromosome 19 open reading frame 2	214173_x_at	0.000448008	1.46585	No
ARL1	ADP-ribosylation factor-like 1	201657_at	0.000875389	1.46492	No
SPATA2	spermatogenesis associated 2	204434_at	0.00199665	1.46492	No
SEPW1	selenoprotein W, 1	1555851_s_at	4.61e-05	1.46476	No
VAMP8	vesicle-associated membrane protein 8 (endobrevin)	202546_at	0.00216726	1.46463	No
MARCKS	myristoylated alanine-rich protein kinase C substrate	201669_s_at	0.00202683	1.4644	No
C8orf83	chromosome 8 open reading frame 83	225600_at	0.000221829	1.46359	No
PIR	pirin (iron-binding nuclear protein)	207469_s_at	0.00102897	1.46355	No
TRAF7	TNF receptor-associated factor 7	223029_s_at	0.00195864	1.46352	No
GBA /// GBAP1	glucosidase, beta, acid /// glucosidase, beta, acid pseudogene 1	209093_s_at	0.000203749	1.4634	No
PIGP	phosphatidylinositol glycan anchor biosynthesis, class P	221689_s_at	7.11e-05	1.46338	No
MRPL45	mitochondrial ribosomal protein L45	224479_s_at	5.5e-06	1.46281	No
TMCO3	transmembrane and coiled-coil domains 3	226050_at	2.71e-05	1.46207	No
IL13RA1	interleukin 13 receptor, alpha 1	211612_s_at	0.000260428	1.46151	No
CKLF	chemokine-like factor	219161_s_at	0.000753538	1.46138	No
MORF4L1	mortality factor 4 like 1	224561_s_at	1.92e-05	1.46125	No
C18orf10	chromosome 18 open reading frame 10	213617_s_at	0.00163375	1.46107	No
ZFP90	zinc finger protein 90 homolog (mouse)	242400_at	0.00112495	1.45996	No
FAM27E1 /// FAM27E2 /// FAM27E3	family with sequence similarity 27, member E1 /// family with sequence similarity 27, m	1553590_at	0.00229601	1.45924	No
FZD3	frizzled homolog 3 (Drosophila)	227499_at	0.000167066	1.4584	No
PTPMT1	protein tyrosine phosphatase, mitochondrial 1	229535_at	1.97e-05	1.45829	No
C6orf162	chromosome 6 open reading frame 162	213312_at	0.00141692	1.45814	No
PGK1	Phosphoglycerate kinase 1	217383_at	0.00013289	1.45672	No
HSBP1	heat shock factor binding protein 1	200942_s_at	0.000891446	1.45642	No
CCNY	cyclin Y	224649_x_at	5.16e-05	1.45621	No
VKORC1L1	vitamin K epoxide reductase complex, subunit 1-like 1	224881_at	0.000189081	1.4556	No
VPS24	vacuolar protein sorting 24 homolog (S. cerevisiae)	222436_s_at	0.000169699	1.45496	No
TRAPPC2L	trafficking protein particle complex 2-like	218354_at	8.02e-05	1.45461	No
SFT2D1	SFT2 domain containing 1	225850_at	0.000494514	1.45442	No
ERLEC1	endoplasmic reticulum lectin 1	224630_at	0.000197409	1.45321	No
ATP6V1C1	ATPase, H+ transporting, lysosomal 42kDa, V1 subunit C1	202872_at	0.000272581	1.45321	No
AP2B1	adaptor-related protein complex 2, beta 1 subunit	200612_s_at	0.000137427	1.45232	No
RPP40	ribonuclease P/MRP 40kDa subunit	213427_at	0.00254378	1.45216	No
P4HA1	prolyl 4-hydroxylase, alpha polypeptide I	207543_s_at	0.00158907	1.45185	No
TP53RK	TP53 regulating kinase	235192_at	0.000146567	1.45145	No
C4orf33	chromosome 4 open reading frame 33	1552370_at	0.000760942	1.45143	No
LRRC8E	leucine rich repeat containing 8 family, member E	220174_at	0.00111016	1.45137	No
ACOX1	acyl-CoA oxidase 1, palmitoyl	213501_at	0.00193916	1.45132	No
C15orf24	Chromosome 15 open reading frame 24	227535_at	0.0016369	1.45019	No
COG7	component of oligomeric golgi complex 7	213190_at	0.000145109	1.45016	No
GATS	GATS, stromal antigen 3 opposite strand	227321_at	0.000742807	1.44944	No
DYNC2LI1	dynein, cytoplasmic 2, light intermediate chain 1	203762_s_at	0.00167788	1.44937	No
UEVLD	UEV and lactate/malate dehyrogenase domains	220775_s_at	0.000888329	1.44841	No
MPDU1	mannose-P-dolichol utilization defect 1	209208_at	0.00127758	1.44837	No
ATXN10	ataxin 10	208832_at	0.0021616	1.44809	No
POLR2K	polymerase (RNA) II (DNA directed) polypeptide K, 7.0kDa	202635_s_at	0.000274315	1.44778	No
CCNDBP1	cyclin D-type binding-protein 1	223084_s_at	0.000236603	1.44731	No
HAGH	hydroxyacylglutathione hydrolase	205012_s_at	2.01e-05	1.44723	No
CBY1	chibby homolog 1 (Drosophila)	203450_at	0.00129459	1.44707	No
C9orf72	chromosome 9 open reading frame 72	225919_s_at	0.000908634	1.4468	No
ANKRD28	ankyrin repeat domain 28	213035_at	0.000911074	1.44588	No
UBE2B	ubiquitin-conjugating enzyme E2B (RAD6 homolog)	211763_s_at	0.000704722	1.44577	No
METTL11A	methyltransferase like 11A	223368_s_at	0.000482128	1.44547	No
POR	P450 (cytochrome) oxidoreductase	208928_at	0.00171553	1.44426	No
PRKAA2	protein kinase, AMP-activated, alpha 2 catalytic subunit	238441_at	0.00046185	1.44328	No
ISCA1	iron-sulfur cluster assembly 1 homolog (S. cerevisiae)	209273_s_at	0.00119944	1.44302	No
CHCHD5	coiled-coil-helix-coiled-coil-helix domain containing 5	223479_s_at	3.65e-05	1.44256	No
ZNRF1	zinc and ring finger 1	223383_at	0.000640295	1.44248	No
SEC63	SEC63 homolog (S. cerevisiae)	201915_at	0.00231912	1.44173	No
RDH10	retinol dehydrogenase 10 (all-trans)	227467_at	0.000483291	1.44126	No
RHOA	ras homolog gene family, member A	200059_s_at	2.07e-06	1.44089	No
CD59	CD59 molecule, complement regulatory protein	200984_s_at	0.000168269	1.44077	No
PLCE1	phospholipase C, epsilon 1	205112_at	0.000233182	1.44068	No
KBTBD7	kelch repeat and BTB (POZ) domain containing 7	223412_at	0.00213872	1.43996	No
SGMS2	sphingomyelin synthase 2	227038_at	0.0016287	1.43981	No
SCCPDH	saccharopine dehydrogenase (putative)	201825_s_at	0.000264498	1.43975	No
C11orf67	chromosome 11 open reading frame 67	221600_s_at	0.000827797	1.43938	No
ZNF688	zinc finger protein 688	213529_at	0.00116486	1.43884	No
C17orf61	chromosome 17 open reading frame 61	227063_at	0.00101395	1.43841	No
MPP5	membrane protein, palmitoylated 5 (MAGUK p55 subfamily member 5)	219321_at	0.00223115	1.43774	No
CD59	CD59 molecule, complement regulatory protein	200983_x_at	0.000490112	1.43722	No
ANXA3	annexin A3	209369_at	0.00145857	1.43678	No
AKR7A2	aldo-keto reductase family 7, member A2 (aflatoxin aldehyde reductase)	214259_s_at	0.000518828	1.43665	No
OSTC	oligosaccharyltransferase complex subunit	223001_at	0.000156775	1.43652	No
ATP6V0E1	ATPase, H+ transporting, lysosomal 9kDa, V0 subunit e1	201171_at	0.000326883	1.43542	No
PGK1	phosphoglycerate kinase 1	217356_s_at	0.000653812	1.43309	No
MID1IP1	MID1 interacting protein 1 (gastrulation specific G12 homolog (zebrafish))	218251_at	0.00297364	1.43207	No
C18orf19	chromosome 18 open reading frame 19	242149_at	0.000791017	1.43201	No
TNPO1	transportin 1	225766_s_at	0.000571516	1.43166	No
PGM2L1	phosphoglucomutase 2-like 1	229256_at	0.00264757	1.43125	No
PRR15	proline rich 15	226961_at	0.00117349	1.43071	No
HMOX2	heme oxygenase (decycling) 2	218120_s_at	0.00105357	1.42969	No
WDR34	WD repeat domain 34	224715_at	0.000878391	1.42959	No
CANT1	calcium activated nucleotidase 1	221732_at	0.00171484	1.42959	No
SEPW1	selenoprotein W, 1	201194_at	0.000436995	1.429	No
ATP6V0D1	ATPase, H+ transporting, lysosomal 38kDa, V0 subunit d1	212041_at	0.000275651	1.42856	No
TRAPPC4	trafficking protein particle complex 4	217959_s_at	0.000368943	1.42826	No
TM2D1	TM2 domain containing 1	212963_at	0.00130482	1.42783	No
CALM1	calmodulin 1 (phosphorylase kinase, delta)	211985_s_at	0.000272148	1.42704	No
ZNF436	zinc finger protein 436	226114_at	0.00185734	1.42692	No
DBNDD2 /// SYS1 /// SYS1-DBNDD2	dysbindin (dystrobrevin binding protein 1) domain containing 2 /// SYS1 Golgi-localized	218094_s_at	0.000247271	1.42675	No
IFT52	intraflagellar transport 52 homolog (Chlamydomonas)	218709_s_at	0.000387992	1.42634	No
FAM86C	family with sequence similarity 86, member C	220353_at	0.000257056	1.42605	No
LOC100506365	hypothetical LOC100506365	227765_at	0.00299268	1.42605	No
CISD2	CDGSH iron sulfur domain 2	226686_at	0.0027653	1.42601	No
TMEM14B	transmembrane protein 14B	221452_s_at	0.000967913	1.42583	No
NFU1	NFU1 iron-sulfur cluster scaffold homolog (S. cerevisiae)	218946_at	0.000127739	1.42558	No
AGR2	anterior gradient homolog 2 (Xenopus laevis)	228969_at	0.00222113	1.42519	No
RANBP2	RAN binding protein 2	226922_at	0.000978355	1.42446	No
DCTPP1	dCTP pyrophosphatase 1	218069_at	0.000382667	1.4241	No
PPP1R7	protein phosphatase 1, regulatory (inhibitor) subunit 7	213465_s_at	0.000841559	1.42408	No
VPS25	vacuolar protein sorting 25 homolog (S. cerevisiae)	224608_s_at	5.21e-05	1.42393	No
AZI2	5-azacytidine induced 2	235962_at	0.0019131	1.42387	No
PRDX5	peroxiredoxin 5	1560587_s_at	0.00140562	1.42355	No
ARHGAP42	Rho GTPase activating protein 42	230047_at	0.000397925	1.42331	No
SEC62	SEC62 homolog (S. cerevisiae)	1552789_at	0.00194736	1.42313	No
C10orf32	chromosome 10 open reading frame 32	225334_at	0.00104581	1.42264	Yes
ZNF627	zinc finger protein 627	224492_s_at	8.94e-06	1.42212	No
MCEE	methylmalonyl CoA epimerase	226238_at	0.000960026	1.42135	No
CISD1	CDGSH iron sulfur domain 1	218597_s_at	1.19e-05	1.4194	No
RHOD	ras homolog gene family, member D	209885_at	0.00194722	1.41937	No
ACSL3	acyl-CoA synthetase long-chain family member 3	201660_at	0.000910876	1.41878	No
LSMD1	LSM domain containing 1	225441_x_at	2.98e-05	1.41861	No
CDK5RAP2	CDK5 regulatory subunit associated protein 2	220935_s_at	0.000692338	1.41853	No
C17orf71	chromosome 17 open reading frame 71	218514_at	0.00216233	1.41835	No
FAM114A1	family with sequence similarity 114, member A1	213455_at	0.000200035	1.41717	No
LOC729852	hypothetical LOC729852	226596_x_at	0.00198783	1.41691	No
GSPT2	G1 to S phase transition 2	205541_s_at	0.00101865	1.41675	No
GCHFR	GTP cyclohydrolase I feedback regulator	204867_at	0.00093006	1.41637	No
MAGEH1	melanoma antigen family H, 1	218573_at	0.000503949	1.41606	No
AIMP2	aminoacyl tRNA synthetase complex-interacting multifunctional protein 2	202138_x_at	0.000108928	1.41551	No
TCEAL3	transcription elongation factor A (SII)-like 3	227279_at	0.000704601	1.41446	No
LRRCC1	leucine rich repeat and coiled-coil domain containing 1	231872_at	0.00171031	1.41444	No
UBE2H	ubiquitin-conjugating enzyme E2H (UBC8 homolog, yeast)	221962_s_at	0.00230997	1.41393	No
SFXN2	sideroflexin 2	227560_at	0.000849794	1.41211	Yes
CCDC28A	coiled-coil domain containing 28A	209479_at	1.93e-05	1.41117	No
HMOX2	heme oxygenase (decycling) 2	218121_at	0.00262112	1.41102	No
TMEM99	transmembrane protein 99	226565_at	0.00279829	1.41052	No
C11orf67	chromosome 11 open reading frame 67	221599_at	4.74e-05	1.4095	No
FARP1	FERM, RhoGEF (ARHGEF) and pleckstrin domain protein 1 (chondrocyte-derived)	201911_s_at	0.000789746	1.40935	No
SMYD2	SET and MYND domain containing 2	212922_s_at	0.000966796	1.40935	No
ALG1	asparagine-linked glycosylation 1, beta-1,4-mannosyltransferase homolog (S. cerevisiae)	223355_at	0.00156919	1.40784	No
MRPS33	mitochondrial ribosomal protein S33	218654_s_at	0.00106125	1.40723	No
NDUFB2	NADH dehydrogenase (ubiquinone) 1 beta subcomplex, 2, 8kDa	218200_s_at	4.25e-05	1.40652	No
LYPD6B	LY6/PLAUR domain containing 6B	228360_at	0.00289998	1.40564	No
PHAX	phosphorylated adaptor for RNA export	234405_s_at	0.00122663	1.40555	No
TC2N	tandem C2 domains, nuclear	234970_at	0.00142978	1.40544	No
TP53TG1	TP53 target 1 (non-protein coding)	210886_x_at	0.0029744	1.40469	No
FGFR2	fibroblast growth factor receptor 2	208229_at	0.000159166	1.40364	No
LOC148413	hypothetical LOC148413	225934_at	1.31e-05	1.40353	No
CD2BP2	CD2 (cytoplasmic tail) binding protein 2	202257_s_at	0.000137677	1.40273	No
GTPBP8	GTP-binding protein 8 (putative)	223486_at	0.00078943	1.40257	No
MCTS1	malignant T cell amplified sequence 1	218163_at	0.000102893	1.40254	No
LOC100507315 /// PPP2R5C	hypothetical LOC100507315 /// protein phosphatase 2, regulatory subunit B', gamma	214083_at	0.0010167	1.4025	No
BTBD9	BTB (POZ) domain containing 9	235248_at	0.00299575	1.39997	No
ELL3 /// SERINC4	elongation factor RNA polymerase II-like 3 /// serine incorporator 4	219518_s_at	0.000133255	1.399	No
KIAA1737	KIAA1737	225623_at	0.00029836	1.39864	No
PJA2	praja ring finger 2	201133_s_at	0.000345664	1.39785	No
DNAJC15	DnaJ (Hsp40) homolog, subfamily C, member 15	227808_at	0.000258822	1.39768	No
NUDC	nuclear distribution gene C homolog (A. nidulans)	201173_x_at	0.00123507	1.39693	No
PRDX5	peroxiredoxin 5	222994_at	0.00115147	1.39639	No
TMEM218	transmembrane protein 218	226073_at	0.00220379	1.39633	No
UBL5	ubiquitin-like 5	218011_at	8e-05	1.39632	No
TXNDC15	thioredoxin domain containing 15	220495_s_at	0.000264339	1.39615	No
C16orf80	chromosome 16 open reading frame 80	217957_at	0.00213293	1.39584	No
IFNAR1	interferon (alpha, beta and omega) receptor 1	225661_at	0.00174165	1.39568	No
TP53RK	TP53 regulating kinase	225402_at	0.0026937	1.39566	No
SPATA13	spermatogenesis associated 13	225564_at	9.07e-05	1.39559	No
COPS8	COP9 constitutive photomorphogenic homolog subunit 8 (Arabidopsis)	214260_at	0.00153302	1.39551	No
EPB49	erythrocyte membrane protein band 4.9 (dematin)	204505_s_at	0.00135755	1.39534	No
FYCO1	FYVE and coiled-coil domain containing 1	218204_s_at	5.27e-05	1.39511	No
AGPS	alkylglycerone phosphate synthase	225114_at	0.00168432	1.39508	No
GFM2	G elongation factor, mitochondrial 2	225392_at	0.00131178	1.3948	No
UQCRFS1	ubiquinol-cytochrome c reductase, Rieske iron-sulfur polypeptide 1	208909_at	3e-05	1.39436	No
COA3	cytochrome c oxidase assembly factor 3	218026_at	0.000250404	1.39338	No
SSU72	SSU72 RNA polymerase II CTD phosphatase homolog (S. cerevisiae)	227244_s_at	6.81e-05	1.39254	No
NDUFAB1	NADH dehydrogenase (ubiquinone) 1, alpha/beta subcomplex, 1, 8kDa	202077_at	3.94e-05	1.39207	No
UPRT	uracil phosphoribosyltransferase (FUR1) homolog (S. cerevisiae)	226199_at	5.23e-05	1.39188	No
SKP1	S-phase kinase-associated protein 1	207974_s_at	0.0003389	1.39184	No
CYB5R1	cytochrome b5 reductase 1	202263_at	3.82e-06	1.39145	No
ZMYND8	Zinc finger, MYND-type containing 8	243814_at	0.000169871	1.39089	No
ZNF148	zinc finger protein 148	235166_at	0.000976395	1.39084	No
HBXIP	hepatitis B virus x interacting protein	202300_at	0.000193271	1.39039	No
IDS	iduronate 2-sulfatase	212221_x_at	0.00119279	1.3901	No
MFSD5	major facilitator superfamily domain containing 5	212861_at	2.74e-05	1.38962	No
SNX25	sorting nexin 25	1555388_s_at	0.00262036	1.38955	No
SSR3	signal sequence receptor, gamma (translocon-associated protein gamma)	222412_s_at	0.000450546	1.38755	No
C9orf6	chromosome 9 open reading frame 6	218998_at	0.000439135	1.38728	No
SCAMP2	secretory carrier membrane protein 2	218143_s_at	6.39e-05	1.38696	No
RALB	v-ral simian leukemia viral oncogene homolog B (ras related; GTP binding protein)	202100_at	0.00140067	1.38652	No
ERI3	ERI1 exoribonuclease family member 3	208973_at	0.000252085	1.38632	No
TMCO1	transmembrane and coiled-coil domains 1	211098_x_at	0.00242497	1.3856	No
FTL	ferritin, light polypeptide	213187_x_at	0.000170022	1.38557	No
SEC23B	Sec23 homolog B (S. cerevisiae)	201583_s_at	0.000366482	1.38551	No
NDUFA8	NADH dehydrogenase (ubiquinone) 1 alpha subcomplex, 8, 19kDa	218160_at	3.96e-05	1.3849	No
NGRN	neugrin, neurite outgrowth associated	217722_s_at	2.07e-05	1.38476	No
KPNA1	karyopherin alpha 1 (importin alpha 5)	202056_at	0.00219359	1.38357	No
SORT1	sortilin 1	224818_at	0.000420798	1.38227	No
C18orf32	chromosome 18 open reading frame 32	224957_at	2.51e-05	1.38204	No
FBXO25	F-box protein 25	225591_at	0.000905663	1.38189	No
MRPL42	mitochondrial ribosomal protein L42	222466_s_at	0.00218791	1.3816	No
LOC100130633 /// ZMYM6	hypothetical protein LOC100130633 /// zinc finger, MYM-type 6	213698_at	0.00121478	1.38132	No
MAGED1	melanoma antigen family D, 1	209014_at	0.00029835	1.3813	No
PSMD8	proteasome (prosome, macropain) 26S subunit, non-ATPase, 8	200820_at	0.000370986	1.38079	No
DCAF13	DDB1 and CUL4 associated factor 13	231784_s_at	0.00160775	1.38069	No
PRDX4	peroxiredoxin 4	201923_at	0.0019603	1.38014	No
CYBASC3	cytochrome b, ascorbate dependent 3	224735_at	0.00166323	1.38007	No
NUDC	nuclear distribution gene C homolog (A. nidulans)	210574_s_at	0.00106131	1.37977	No
ALKBH7	alkB, alkylation repair homolog 7 (E. coli)	227878_s_at	0.00124791	1.37974	No
HSPA8	heat shock 70kDa protein 8	224187_x_at	0.0026253	1.37897	No
MRPL23	mitochondrial ribosomal protein L23	213897_s_at	0.00115841	1.37882	No
PAIP2	poly(A) binding protein interacting protein 2	222984_at	2.29e-07	1.37881	No
HIPK2	homeodomain interacting protein kinase 2	240294_at	0.000281831	1.37787	No
TGOLN2	trans-golgi network protein 2	212040_at	0.000481236	1.37753	No
ZNF542	zinc finger protein 542	235121_at	0.00248831	1.3773	No
MRPL50	mitochondrial ribosomal protein L50	225580_at	0.0016617	1.37693	No
TUSC2	tumor suppressor candidate 2	203273_s_at	0.000256227	1.37627	No
MRPL13	mitochondrial ribosomal protein L13	218049_s_at	0.000144234	1.37517	No
DLAT	dihydrolipoamide S-acetyltransferase	213149_at	0.000361248	1.37479	No
CDK16	cyclin-dependent kinase 16	207239_s_at	0.00136062	1.37442	No
FAM114A1	family with sequence similarity 114, member A1	226697_at	0.0024479	1.37381	No
ALKBH7	AlkB, alkylation repair homolog 7 (E. coli)	227879_at	0.000579924	1.37377	No
NDUFB3	NADH dehydrogenase (ubiquinone) 1 beta subcomplex, 3, 12kDa	203371_s_at	0.000326611	1.37347	No
COPB1	coatomer protein complex, subunit beta 1	201359_at	5.56e-06	1.37248	No
C17orf58	chromosome 17 open reading frame 58	226901_at	9.39e-05	1.37148	No
MDP1	magnesium-dependent phosphatase 1	228764_s_at	0.000721833	1.3713	No
MSH2	mutS homolog 2, colon cancer, nonpolyposis type 1 (E. coli)	209421_at	0.000703959	1.37101	No
GTF2A2	general transcription factor IIA, 2, 12kDa	202678_at	5.04e-05	1.37099	No
DHX40	DEAH (Asp-Glu-Ala-His) box polypeptide 40	222574_s_at	0.00266721	1.37046	No
DYNLT1	dynein, light chain, Tctex-type 1	201999_s_at	0.000889661	1.37033	No
ELL3 /// SERINC4	elongation factor RNA polymerase II-like 3 /// serine incorporator 4	219517_at	0.000611464	1.37026	No
C3orf10	chromosome 3 open reading frame 10	224023_s_at	0.00177539	1.37008	No
SNX5	sorting nexin 5	217792_at	0.000396427	1.36959	No
CKLF	chemokine-like factor	223451_s_at	0.00100512	1.36928	No
MYO5B	myosin VB	225299_at	0.000582121	1.36854	No
TMED5	transmembrane emp24 protein transport domain containing 5	202194_at	0.000581155	1.3684	No
SNAPIN	SNAP-associated protein	223066_at	0.0021068	1.3664	No
ACTR6	ARP6 actin-related protein 6 homolog (yeast)	218395_at	0.000663857	1.36593	No
HMGCR	3-hydroxy-3-methylglutaryl-CoA reductase	202539_s_at	0.00165389	1.36528	No
PPP1R7	protein phosphatase 1, regulatory (inhibitor) subunit 7	201214_s_at	0.00270092	1.36511	No
METTL5	methyltransferase like 5	221570_s_at	9.91e-05	1.36458	No
SDHAF2	succinate dehydrogenase complex assembly factor 2	223048_at	6.52e-06	1.36452	No
RDH10	retinol dehydrogenase 10 (all-trans)	226021_at	0.00176684	1.36436	No
PGM3	phosphoglucomutase 3	221788_at	0.000198342	1.36398	No
EDEM3	ER degradation enhancer, mannosidase alpha-like 3	223243_s_at	0.0010601	1.3639	No
KL	klotho	205978_at	7.59e-05	1.36366	No
FIS1	fission 1 (mitochondrial outer membrane) homolog (S. cerevisiae)	218034_at	1.82e-05	1.36357	No
UBL3	ubiquitin-like 3	201534_s_at	9.96e-05	1.36278	No
KBTBD4 /// PTPMT1	kelch repeat and BTB (POZ) domain containing 4 /// protein tyrosine phosphatase, mitoch	218570_at	0.000331838	1.3619	No
NCRNA00081	non-protein coding RNA 81	213220_at	0.000316266	1.36189	No
SLAIN2	SLAIN motif family, member 2	224844_at	0.000234879	1.36173	No
MTM1	myotubularin 1	36920_at	0.000394811	1.36157	No
ANKHD1	ankyrin repeat and KH domain containing 1	219081_at	0.00293988	1.36109	No
GCC2	GRIP and coiled-coil domain containing 2	202832_at	0.000549293	1.36068	No
TUBB3	tubulin, beta 3	202154_x_at	0.00265548	1.36042	No
GFPT1	glutamine--fructose-6-phosphate transaminase 1	202722_s_at	0.000915495	1.36035	No
FAM96B	family with sequence similarity 96, member B	218074_at	8.52e-05	1.35926	No
SLC35A3	solute carrier family 35 (UDP-N-acetylglucosamine (UDP-GlcNAc) transporter), member A3	206770_s_at	0.000122133	1.35915	No
COMMD6	COMM domain containing 6	225312_at	0.000308666	1.35884	No
SCOC	short coiled-coil protein	223341_s_at	0.00238391	1.35882	No
ATP6V1G1	ATPase, H+ transporting, lysosomal 13kDa, V1 subunit G1	208737_at	2.36e-05	1.35872	No
TAX1BP1	Tax1 (human T-cell leukemia virus type I) binding protein 1	213786_at	0.000116483	1.35846	No
B4GALT4	UDP-Gal:betaGlcNAc beta 1,4- galactosyltransferase, polypeptide 4	210540_s_at	0.000741805	1.35837	No
KLC1	kinesin light chain 1	212878_s_at	0.00199463	1.35831	Yes
LYPLA2	lysophospholipase II	215566_x_at	0.00200184	1.35763	No
GLT8D1	glycosyltransferase 8 domain containing 1	218147_s_at	0.0022969	1.35739	Yes
ZER1	zer-1 homolog (C. elegans)	202456_s_at	1.81e-05	1.35709	No
RRAGD	Ras-related GTP binding D	221523_s_at	0.0023698	1.35692	No
BNIP3L	BCL2/adenovirus E1B 19kDa interacting protein 3-like	221479_s_at	0.000949022	1.35547	No
IK	IK cytokine, down-regulator of HLA II	200066_at	0.00112081	1.35471	Yes
TSPAN6	tetraspanin 6	209109_s_at	0.00301175	1.35471	No
MDP1	magnesium-dependent phosphatase 1	228763_at	0.000999564	1.35454	No
CNST	consortin, connexin sorting protein	225550_at	3.01e-06	1.35335	No
GABARAPL2	GABA(A) receptor-associated protein-like 2	209046_s_at	2.74e-07	1.35323	No
CRLS1	cardiolipin synthase 1	225324_at	0.000434813	1.35303	No
IDI1	isopentenyl-diphosphate delta isomerase 1	204615_x_at	0.00179543	1.35173	No
C4orf3	chromosome 4 open reading frame 3	224602_at	0.00133454	1.35161	No
SLC2A13	solute carrier family 2 (facilitated glucose transporter), member 13	227176_at	0.00164426	1.35125	No
TMEM85	transmembrane protein 85	223857_x_at	6.38e-05	1.35081	No
DIMT1L	DIM1 dimethyladenosine transferase 1-like (S. cerevisiae)	210802_s_at	0.00273367	1.35075	No
PNKD	paroxysmal nonkinesigenic dyskinesia	225298_at	0.000835175	1.35028	No
HSF2	heat shock transcription factor 2	209657_s_at	0.000139249	1.34989	No
C9orf119	chromosome 9 open reading frame 119	226027_at	0.000116423	1.34861	No
PELO	pelota homolog (Drosophila)	218472_s_at	0.000838181	1.34835	No
CALU	calumenin	200757_s_at	0.000116337	1.34811	No
SERP1	stress-associated endoplasmic reticulum protein 1	200970_s_at	0.000248587	1.34784	No
TM2D1	TM2 domain containing 1	211703_s_at	0.000263618	1.34776	No
GNB2	guanine nucleotide binding protein (G protein), beta polypeptide 2	200852_x_at	0.000965971	1.34755	No
MTMR6	myotubularin related protein 6	214429_at	3.57e-05	1.34713	No
AP1M2	adaptor-related protein complex 1, mu 2 subunit	65517_at	3.24e-06	1.34644	No
OTUB1	OTU domain, ubiquitin aldehyde binding 1	201245_s_at	0.000136647	1.34627	No
CAPZA2	capping protein (actin filament) muscle Z-line, alpha 2	201238_s_at	0.000554874	1.3462	No
TIMM23 /// TIMM23B	translocase of inner mitochondrial membrane 23 homolog (yeast) /// translocase of inner	218119_at	0.0022096	1.34619	No
AP5S1	adaptor-related protein complex 5, sigma 1 subunit	219706_at	0.00266762	1.34534	No
TRIP4	thyroid hormone receptor interactor 4	203732_at	0.00013262	1.34501	No
MRP63	mitochondrial ribosomal protein 63	224535_s_at	0.00054864	1.34471	No
MRPL40	mitochondrial ribosomal protein L40	203152_at	2.61e-05	1.34444	No
PSMA5	proteasome (prosome, macropain) subunit, alpha type, 5	201274_at	0.00275137	1.34367	No
NDUFB8 /// SEC31B	NADH dehydrogenase (ubiquinone) 1 beta subcomplex, 8, 19kDa /// SEC31 homolog B (S. cer	201226_at	0.00117798	1.34333	No
CALM1	calmodulin 1 (phosphorylase kinase, delta)	200653_s_at	0.00192795	1.34264	No
MRPL51 /// SPTLC1	mitochondrial ribosomal protein L51 /// serine palmitoyltransferase, long chain base su	224334_s_at	0.000159407	1.34263	No
ZNF555	zinc finger protein 555	1553286_at	0.00289251	1.34223	No
ATIC	5-aminoimidazole-4-carboxamide ribonucleotide formyltransferase/IMP cyclohydrolase	208758_at	9.36e-05	1.34222	No
TBCA	tubulin folding cofactor A	203667_at	0.000247201	1.34193	No
CHMP5	chromatin modifying protein 5	219356_s_at	2.85e-05	1.3415	No
PINK1	PTEN induced putative kinase 1	209019_s_at	0.0016565	1.34053	No
CRYZL1	crystallin, zeta (quinone reductase)-like 1	219767_s_at	0.00191307	1.34049	No
LOC653566 /// SPCS2	signal peptidase complex subunit 2 homolog pseudogene /// signal peptidase complex subu	201239_s_at	7.48e-05	1.34033	No
HMGCL	3-hydroxymethyl-3-methylglutaryl-CoA lyase	202772_at	0.000499237	1.34032	No
TULP3	tubby like protein 3	221964_at	0.0012966	1.34023	No
SERP1	stress-associated endoplasmic reticulum protein 1	200971_s_at	0.000637188	1.33988	No
IQCK	IQ motif containing K	213392_at	0.00111923	1.33957	No
SLC39A4 /// SLC39A7	solute carrier family 39 (zinc transporter), member 4 /// solute carrier family 39 (zin	202667_s_at	0.00147003	1.33914	No
DOLK	dolichol kinase	204488_at	0.000139346	1.3386	No
TIMM8B	translocase of inner mitochondrial membrane 8 homolog B (yeast)	218357_s_at	0.000298958	1.33835	No
AHSA1	AHA1, activator of heat shock 90kDa protein ATPase homolog 1 (yeast)	201491_at	0.00214721	1.33828	No
UXT	ubiquitously-expressed transcript	218495_at	2e-05	1.33793	No
EEF1E1	eukaryotic translation elongation factor 1 epsilon 1	204905_s_at	0.00118755	1.33769	No
PSMD10	proteasome (prosome, macropain) 26S subunit, non-ATPase, 10	219485_s_at	0.000142552	1.33699	No
GLT8D1	glycosyltransferase 8 domain containing 1	218146_at	0.00253991	1.33654	Yes
PRMT2	protein arginine methyltransferase 2	202098_s_at	0.00214518	1.33641	No
FUNDC2	FUN14 domain containing 2	223042_s_at	0.000146306	1.3364	No
RFXAP	regulatory factor X-associated protein	229431_at	0.00198686	1.33516	No
YIF1A	Yip1 interacting factor homolog A (S. cerevisiae)	202418_at	9.83e-05	1.33509	No
AKR7A3	aldo-keto reductase family 7, member A3 (aflatoxin aldehyde reductase)	206469_x_at	0.00238697	1.3349	No
TM9SF1	transmembrane 9 superfamily member 1	209150_s_at	0.000214425	1.33476	No
SIAH2	seven in absentia homolog 2 (Drosophila)	209339_at	0.000705166	1.33407	No
TTC33	tetratricopeptide repeat domain 33	219421_at	0.00157201	1.33371	No
PARVB	parvin, beta	216253_s_at	0.000992634	1.33359	No
AGR2	anterior gradient homolog 2 (Xenopus laevis)	209173_at	0.000479508	1.33337	No
PLBD1	phospholipase B domain containing 1	218454_at	0.000263897	1.3331	No
EIF5A2	eukaryotic translation initiation factor 5A2	220198_s_at	0.00255668	1.33306	No
SNX14	sorting nexin 14	225101_s_at	1.09e-05	1.33281	No
STX7	syntaxin 7	203457_at	0.000923321	1.33257	No
LZIC	leucine zipper and CTNNBIP1 domain containing	226087_at	0.00274322	1.33219	No
SC4MOL	sterol-C4-methyl oxidase-like	209146_at	0.00239287	1.33184	No
GALNT3	UDP-N-acetyl-alpha-D-galactosamine:polypeptide N-acetylgalactosaminyltransferase 3 (Gal	203397_s_at	0.00246587	1.33149	No
PLAA	phospholipase A2-activating protein	235394_at	0.00273931	1.33147	No
C6orf226	chromosome 6 open reading frame 226	228458_at	0.00201612	1.33109	No
TMF1	TATA element modulatory factor 1	235566_at	0.0011064	1.33108	No
PAPOLA	poly(A) polymerase alpha	222035_s_at	0.000333863	1.33076	No
MMAB	methylmalonic aciduria (cobalamin deficiency) cblB type	225826_at	0.000925189	1.33061	No
CHCHD8	coiled-coil-helix-coiled-coil-helix domain containing 8	220647_s_at	0.00244101	1.33052	No
HBXIP	hepatitis B virus x interacting protein	202299_s_at	0.00247029	1.33048	No
SSU72	SSU72 RNA polymerase II CTD phosphatase homolog (S. cerevisiae)	223053_x_at	4.8e-05	1.32993	No
POLR2F	polymerase (RNA) II (DNA directed) polypeptide F	209511_at	0.00181028	1.32971	No
TMEM115	transmembrane protein 115	216267_s_at	0.00052347	1.32953	No
SLC25A24	solute carrier family 25 (mitochondrial carrier; phosphate carrier), member 24	204342_at	0.00242622	1.32896	No
CSRP2BP /// PET117	CSRP2 binding protein /// cytochrome c oxidase assembly factor-like	228544_s_at	0.0017607	1.32868	No
TTC9C	tetratricopeptide repeat domain 9C	226175_at	0.00209843	1.32826	No
PLS1	plastin 1	205190_at	0.000271798	1.32692	No
OBFC1	oligonucleotide/oligosaccharide-binding fold containing 1	219100_at	0.000804271	1.32645	No
TTC1	tetratricopeptide repeat domain 1	201434_at	1.15e-05	1.32603	No
APITD1	apoptosis-inducing, TAF9-like domain 1	213454_at	0.00203876	1.32581	No
CDK7	cyclin-dependent kinase 7	211297_s_at	0.000561128	1.32486	No
AZIN1	antizyme inhibitor 1	212461_at	0.000991035	1.32485	No
MED19	mediator complex subunit 19	226300_at	0.000357417	1.32458	Yes
BNIP3L	BCL2/adenovirus E1B 19kDa interacting protein 3-like	221478_at	0.000877785	1.32438	No
QSOX1	quiescin Q6 sulfhydryl oxidase 1	201482_at	0.00298199	1.32405	No
C1orf25	chromosome 1 open reading frame 25	223404_s_at	0.00068215	1.32339	No
DNTTIP1	deoxynucleotidyltransferase, terminal, interacting protein 1	224825_at	0.000372248	1.32292	No
RAD1	RAD1 homolog (S. pombe)	228535_at	0.0008427	1.32245	No
TIMM17B	translocase of inner mitochondrial membrane 17 homolog B (yeast)	203342_at	0.000610263	1.32244	No
ATP6V1D	ATPase, H+ transporting, lysosomal 34kDa, V1 subunit D	208898_at	0.00298279	1.32221	No
HNRPLL	heterogeneous nuclear ribonucleoprotein L-like	225386_s_at	0.00163158	1.32186	No
UMPS	uridine monophosphate synthetase	202706_s_at	0.00157079	1.32144	No
DCTN6	dynactin 6	203261_at	0.000981108	1.32099	No
H2AFV	H2A histone family, member V	227085_at	0.00138267	1.32092	No
ST6GALNAC1	ST6 (alpha-N-acetyl-neuraminyl-2,3-beta-galactosyl-1,3)-N-acetylgalactosaminide alpha-2	227725_at	0.00266259	1.32066	No
TMEM111	transmembrane protein 111	228775_at	6.72e-05	1.3204	No
MRPL36	mitochondrial ribosomal protein L36	224331_s_at	9.21e-05	1.31949	No
LOC283683	hypothetical LOC283683	217520_x_at	0.000413589	1.31906	No
ELOVL5	ELOVL family member 5, elongation of long chain fatty acids (FEN1/Elo2, SUR4/Elo3-like,	208788_at	0.00190224	1.31862	No
PSMD4	proteasome (prosome, macropain) 26S subunit, non-ATPase, 4	210460_s_at	5.07e-06	1.3184	No
SVIP	small VCP/p97-interacting protein	230006_s_at	0.00135631	1.31789	No
ICT1	immature colon carcinoma transcript 1	204868_at	6.52e-05	1.31687	No
GPX4	glutathione peroxidase 4 (phospholipid hydroperoxidase)	201106_at	9.44e-05	1.31637	No
HEATR5A	HEAT repeat containing 5A	226510_at	0.00191058	1.3152	No
PET117	cytochrome c oxidase assembly factor-like	228543_at	0.00123022	1.31403	No
DYRK2	dual-specificity tyrosine-(Y)-phosphorylation regulated kinase 2	202969_at	0.00107555	1.31374	No
ARSA	arylsulfatase A	204443_at	0.000835597	1.31281	No
SERF2	small EDRK-rich factor 2	217756_x_at	0.000812531	1.31254	No
MFAP1	microfibrillar-associated protein 1	203406_at	0.000283157	1.31253	No
AGGF1	angiogenic factor with G patch and FHA domains 1	218534_s_at	0.00128582	1.31251	No
TCEAL1	transcription elongation factor A (SII)-like 1	204045_at	3.67e-05	1.31211	No
DGUOK	deoxyguanosine kinase	203816_at	0.00110605	1.31188	No
C14orf109	chromosome 14 open reading frame 109	213246_at	0.00194331	1.31154	No
IDS	iduronate 2-sulfatase	206342_x_at	0.000845449	1.31101	No
AKR1B1	aldo-keto reductase family 1, member B1 (aldose reductase)	201272_at	0.00115409	1.3107	No
PSMD4	proteasome (prosome, macropain) 26S subunit, non-ATPase, 4	211609_x_at	2.64e-05	1.31032	No
RILPL2	Rab interacting lysosomal protein-like 2	227983_at	0.000489813	1.31025	Yes
C7orf59	chromosome 7 open reading frame 59	224890_s_at	1.79e-06	1.30931	No
CHMP4B	chromatin modifying protein 4B	225498_at	4.7e-06	1.30788	No
ERGIC3	ERGIC and golgi 3	216032_s_at	0.00104626	1.30775	No
C8orf76	chromosome 8 open reading frame 76	225702_at	0.00226359	1.30752	No
MRPS23	mitochondrial ribosomal protein S23	223156_at	0.000409267	1.30745	No
UBE2B	ubiquitin-conjugating enzyme E2B (RAD6 homolog)	202334_s_at	6.76e-05	1.30738	No
GSTP1	glutathione S-transferase pi 1	200824_at	0.00124082	1.3073	No
PGK1	phosphoglycerate kinase 1	200737_at	0.00142017	1.30728	No
DHRS7B	dehydrogenase/reductase (SDR family) member 7B	220690_s_at	0.000918525	1.30705	No
TRIM14	tripartite motif-containing 14	231934_at	0.000739154	1.30695	No
HDAC5	histone deacetylase 5	202455_at	0.00036778	1.30558	No
MAGED2	melanoma antigen family D, 2	213627_at	0.00108984	1.30543	No
GOLM1	golgi membrane protein 1	217771_at	0.00248017	1.30485	No
RPS27L	ribosomal protein S27-like	222487_s_at	0.000109683	1.30445	No
PEX2	peroxisomal biogenesis factor 2	210296_s_at	0.00202102	1.30401	No
SNX17	sorting nexin 17	200991_s_at	4.79e-05	1.30345	No
FXR1	fragile X mental retardation, autosomal homolog 1	201636_at	0.00167893	1.30264	Yes
GRAMD1C	GRAM domain containing 1C	219313_at	0.00240206	1.30233	No
RPS27L	ribosomal protein S27-like	218007_s_at	0.00058801	1.30173	No
SERF2	small EDRK-rich factor 2	224625_x_at	0.000230197	1.3011	No
C11orf10	chromosome 11 open reading frame 10	218213_s_at	0.000686599	1.29951	No
ORC4	origin recognition complex, subunit 4	203352_at	0.0010547	1.29884	No
FUCA2	fucosidase, alpha-L- 2, plasma	223120_at	0.0029989	1.29881	No
NOL7	nucleolar protein 7, 27kDa	213838_at	0.00112199	1.29861	No
C7orf30	chromosome 7 open reading frame 30	226386_at	0.00190284	1.29857	No
LSM10	LSM10, U7 small nuclear RNA associated	225593_at	0.00271257	1.29847	No
NDUFB5	NADH dehydrogenase (ubiquinone) 1 beta subcomplex, 5, 16kDa	203621_at	0.00083546	1.29842	No
WDR61	WD repeat domain 61	221531_at	0.00197986	1.2984	No
SDHB	succinate dehydrogenase complex, subunit B, iron sulfur (Ip)	202675_at	0.000380575	1.29834	No
REEP5	receptor accessory protein 5	208872_s_at	0.00117892	1.29801	No
HAT1	histone acetyltransferase 1	203138_at	0.000109471	1.29745	No
SNAPC5	small nuclear RNA activating complex, polypeptide 5, 19kDa	213203_at	0.00220355	1.29711	No
RBM8A	RNA binding motif protein 8A	214113_s_at	0.00239747	1.29674	No
TMED1	transmembrane emp24 protein transport domain containing 1	203679_at	2.19e-05	1.29661	No
NDUFV3	NADH dehydrogenase (ubiquinone) flavoprotein 3, 10kDa	226616_s_at	0.00087689	1.29618	No
ASNSD1	asparagine synthetase domain containing 1	217987_at	2.15e-05	1.29605	No
NANS	N-acetylneuraminic acid synthase	218189_s_at	0.000562121	1.29558	No
AGBL3	ATP/GTP binding protein-like 3	220649_at	0.000706693	1.29536	No
MRPL37	mitochondrial ribosomal protein L37	222993_at	0.00114858	1.29535	No
RER1	RER1 retention in endoplasmic reticulum 1 homolog (S. cerevisiae)	213114_at	0.000641758	1.29415	No
TALDO1	transaldolase 1	201463_s_at	2.48e-05	1.2941	No
PSMB5	proteasome (prosome, macropain) subunit, beta type, 5	208799_at	0.00169014	1.29378	No
VDAC3	voltage-dependent anion channel 3	208846_s_at	0.00067457	1.29307	No
KIAA1279	KIAA1279	212453_at	0.000115713	1.29191	No
C19orf56	chromosome 19 open reading frame 56	217780_at	0.00109035	1.29177	No
ZCRB1	zinc finger CCHC-type and RNA binding motif 1	227416_s_at	0.000361949	1.29083	No
EBNA1BP2	EBNA1 binding protein 2	201323_at	9.85e-05	1.29014	No
TMEM205	transmembrane protein 205	225003_at	0.000748252	1.28976	No
KIAA1429	KIAA1429	223110_at	0.000170661	1.28975	No
GMPR2	guanosine monophosphate reductase 2	217990_at	4.64e-05	1.28967	No
RAD17	RAD17 homolog (S. pombe)	211228_s_at	0.00276763	1.28948	No
ATP6V1F	ATPase, H+ transporting, lysosomal 14kDa, V1 subunit F	201527_at	0.00200146	1.2894	No
SUPT4H1	suppressor of Ty 4 homolog 1 (S. cerevisiae)	201483_s_at	3.85e-05	1.28904	No
SNRPN /// SNURF	small nuclear ribonucleoprotein polypeptide N /// SNRPN upstream reading frame	201522_x_at	0.00287706	1.28904	No
GABARAP	GABA(A) receptor-associated protein	200645_at	2.7e-05	1.28896	No
IL13RA1	interleukin 13 receptor, alpha 1	201887_at	0.000788725	1.28858	No
C11orf31	chromosome 11 open reading frame 31	231045_x_at	0.000666465	1.28843	Yes
ING2	inhibitor of growth family, member 2	205981_s_at	0.00134895	1.2883	No
NIPSNAP1	nipsnap homolog 1 (C. elegans)	201709_s_at	0.000739904	1.28825	No
SDHC	succinate dehydrogenase complex, subunit C, integral membrane protein, 15kDa	202004_x_at	0.000131254	1.28823	No
ATP6V0B	ATPase, H+ transporting, lysosomal 21kDa, V0 subunit b	200078_s_at	0.000492631	1.28822	No
APOA1BP	apolipoprotein A-I binding protein	225427_s_at	0.00241753	1.2878	No
CPD	carboxypeptidase D	201940_at	0.000492991	1.28761	No
HAS3	hyaluronan synthase 3	1552980_at	0.000530228	1.28756	No
PAPOLA	poly(A) polymerase alpha	209388_at	0.00118437	1.28709	No
AP3M1	adaptor-related protein complex 3, mu 1 subunit	222516_at	0.000148946	1.28678	No
WLS	wntless homolog (Drosophila)	221958_s_at	0.00184606	1.28657	No
PTGES3	prostaglandin E synthase 3 (cytosolic)	200627_at	3.88e-05	1.28622	No
PTS	6-pyruvoyltetrahydropterin synthase	209694_at	0.000652859	1.28585	No
TMEM101	transmembrane protein 101	225004_at	0.000681426	1.28582	No
DNAJC30	DnaJ (Hsp40) homolog, subfamily C, member 30	223367_at	0.00078662	1.28549	No
CYTH2	cytohesin 2	209158_s_at	0.00142014	1.28539	No
SPTY2D1	SPT2, Suppressor of Ty, domain containing 1 (S. cerevisiae)	229594_at	0.00125217	1.28496	No
HSPA8	heat shock 70kDa protein 8	221891_x_at	0.00197395	1.2843	No
CTSH	cathepsin H	202295_s_at	4.58e-05	1.28429	No
SF3B5	splicing factor 3b, subunit 5, 10kDa	221263_s_at	9.11e-05	1.28405	No
FAM158A	family with sequence similarity 158, member A	219203_at	8.39e-05	1.28391	No
DAZAP2	DAZ associated protein 2	214334_x_at	0.00165085	1.28341	No
HACL1	2-hydroxyacyl-CoA lyase 1	223211_at	0.00138181	1.28237	No
LSM3	LSM3 homolog, U6 small nuclear RNA associated (S. cerevisiae)	202209_at	0.0014929	1.28205	No
PMM1	phosphomannomutase 1	203467_at	0.00118809	1.28196	No
C2orf79	chromosome 2 open reading frame 79	226243_at	0.0011408	1.28183	No
TMEM59	transmembrane protein 59	200620_at	1.42e-05	1.28142	No
DCP1B	DCP1 decapping enzyme homolog B (S. cerevisiae)	226093_at	0.00287898	1.28017	No
COX4NB	COX4 neighbor	227363_s_at	0.00149072	1.28014	No
MEAF6	MYST/Esa1-associated factor 6	218165_at	0.00220998	1.28001	No
LYPLA2	lysophospholipase II	202292_x_at	0.000401046	1.27959	No
WTAP	Wilms tumor 1 associated protein	203137_at	0.00101216	1.27951	No
UQCR11	ubiquinol-cytochrome c reductase, complex III subunit XI	202090_s_at	0.000614152	1.27913	No
LOC729887	hypothetical protein LOC729887	230591_at	0.000694149	1.27911	No
PPIE	peptidylprolyl isomerase E (cyclophilin E)	210502_s_at	0.00198835	1.27862	No
MRPL51	mitochondrial ribosomal protein L51	223086_x_at	0.00225352	1.27734	No
BCAT2	branched chain amino-acid transaminase 2, mitochondrial	203576_at	0.00246103	1.27708	No
NOP10	NOP10 ribonucleoprotein homolog (yeast)	217962_at	0.000703574	1.27694	No
CLIC1	chloride intracellular channel 1	208659_at	1.69e-05	1.27613	No
EGLN2	egl nine homolog 2 (C. elegans)	220956_s_at	0.000358032	1.2759	No
CAB39	calcium binding protein 39	217873_at	0.000101797	1.27586	No
EIF1B	eukaryotic translation initiation factor 1B	201738_at	0.000708899	1.27473	No
ARFIP2	ADP-ribosylation factor interacting protein 2	202109_at	0.000947358	1.27391	No
ZMAT2	zinc finger, matrin-type 2	224782_at	0.000168889	1.27357	Yes
CEP63	centrosomal protein 63kDa	222151_s_at	0.00111721	1.27338	No
LEPROTL1	leptin receptor overlapping transcript-like 1	202594_at	0.000236248	1.27247	No
ANXA5	annexin A5	200782_at	0.000194295	1.27239	No
TMED10	transmembrane emp24-like trafficking protein 10 (yeast)	200929_at	0.000132616	1.27181	No
SMAD2	SMAD family member 2	203076_s_at	0.000109884	1.27109	No
SLC7A4	solute carrier family 7 (cationic amino acid transporter, y+ system), member 4	205864_at	0.00275223	1.27089	No
CCT2	chaperonin containing TCP1, subunit 2 (beta)	201947_s_at	3.57e-05	1.2701	No
PSD3	pleckstrin and Sec7 domain containing 3	218613_at	0.000485293	1.2699	No
PPP2CB	protein phosphatase 2, catalytic subunit, beta isozyme	201375_s_at	3.69e-05	1.26981	No
ERP29	endoplasmic reticulum protein 29	201216_at	0.000303805	1.26963	No
ZNHIT2	zinc finger, HIT-type containing 2	219050_s_at	0.000708036	1.26955	No
CNPY2	canopy 2 homolog (zebrafish)	209796_s_at	0.00129448	1.2691	No
WBSCR22	Williams Beuren syndrome chromosome region 22	207628_s_at	0.000250816	1.26885	No
BLOC1S1	biogenesis of lysosomal organelles complex-1, subunit 1	202592_at	0.000947345	1.26875	No
UGP2	UDP-glucose pyrophosphorylase 2	205480_s_at	0.00248275	1.26841	No
SNRPE	small nuclear ribonucleoprotein polypeptide E	203316_s_at	0.000324724	1.26748	No
FAM86A	family with sequence similarity 86, member A	222013_x_at	0.00208006	1.26646	No
TBL2	transducin (beta)-like 2	212685_s_at	0.00195937	1.26633	No
YPEL5	yippee-like 5 (Drosophila)	222408_s_at	0.000179307	1.26587	No
ACOX1	acyl-CoA oxidase 1, palmitoyl	209600_s_at	0.00201646	1.26563	No
CCDC53	coiled-coil domain containing 53	218628_at	0.000851128	1.26447	No
ACOT13	acyl-CoA thioesterase 13	204565_at	0.00277398	1.26441	No
MVK	mevalonate kinase	204056_s_at	0.00213717	1.26289	No
TRAPPC4	trafficking protein particle complex 4	217958_at	2.07e-05	1.26284	No
FKBP2	FK506 binding protein 2, 13kDa	203391_at	0.00296614	1.26241	No
SHFM1	split hand/foot malformation (ectrodactyly) type 1	202276_at	0.000137174	1.26226	No
ANXA2P2	annexin A2 pseudogene 2	208816_x_at	7.87e-05	1.26191	No
HDHD2	haloacid dehalogenase-like hydrolase domain containing 2	223155_at	0.000147395	1.26174	No
TPRG1L	tumor protein p63 regulated 1-like	224871_at	0.000677204	1.26101	No
ARL6IP4	ADP-ribosylation-like factor 6 interacting protein 4	218216_x_at	0.00144518	1.26081	Yes
MOSPD3	motile sperm domain containing 3	219070_s_at	0.00143397	1.25986	No
DPM1	dolichyl-phosphate mannosyltransferase polypeptide 1, catalytic subunit	202673_at	0.000475793	1.25962	No
CDK16	cyclin-dependent kinase 16	208824_x_at	0.00262325	1.2585	No
CKLF	chemokine-like factor	221058_s_at	0.00108011	1.25777	No
CSTF1	cleavage stimulation factor, 3' pre-RNA, subunit 1, 50kDa	202190_at	0.0024618	1.25714	No
C11orf51	chromosome 11 open reading frame 51	204218_at	0.000233461	1.25695	No
MOCS3	molybdenum cofactor synthesis 3	206141_at	0.0028478	1.25624	No
ENAH	enabled homolog (Drosophila)	222433_at	0.00124806	1.25612	No
TSEN34	tRNA splicing endonuclease 34 homolog (S. cerevisiae)	218132_s_at	0.000206276	1.25596	No
SLC35A2	solute carrier family 35 (UDP-galactose transporter), member A2	209326_at	0.000964976	1.25539	No
STRBP	spermatid perinuclear RNA binding protein	223246_s_at	0.00197616	1.25494	No
CCPG1	cell cycle progression 1	221511_x_at	0.00248106	1.25411	No
ROMO1	reactive oxygen species modulator 1	224972_at	4.82e-05	1.25385	No
C15orf63 /// SERF2	chromosome 15 open reading frame 63 /// small EDRK-rich factor 2	218680_x_at	3.11e-05	1.25341	No
HINT1	histidine triad nucleotide binding protein 1	207721_x_at	4.71e-05	1.25334	No
TCEB2	transcription elongation factor B (SIII), polypeptide 2 (18kDa, elongin B)	200085_s_at	0.00053397	1.25327	No
TMCO1	transmembrane and coiled-coil domains 1	210768_x_at	0.000115441	1.25308	No
TIMM17A	translocase of inner mitochondrial membrane 17 homolog A (yeast)	201821_s_at	0.00162579	1.25195	No
MMADHC	methylmalonic aciduria (cobalamin deficiency) cblD type, with homocystinuria	217883_at	0.000640844	1.25165	No
SAMM50	sorting and assembly machinery component 50 homolog (S. cerevisiae)	201570_at	0.00141781	1.25126	No
COL4A3BP	collagen, type IV, alpha 3 (Goodpasture antigen) binding protein	223465_at	0.00193059	1.25077	No
COPB2	coatomer protein complex, subunit beta 2 (beta prime)	201098_at	2.83e-05	1.25037	No
RAB4A	RAB4A, member RAS oncogene family	203581_at	0.00178678	1.25013	No
TSPYL1	TSPY-like 1	221493_at	0.000145184	1.24989	No
NSDHL	NAD(P) dependent steroid dehydrogenase-like	215093_at	0.00192796	1.24986	No
ST13	suppression of tumorigenicity 13 (colon carcinoma) (Hsp70 interacting protein)	208666_s_at	0.00247287	1.24975	No
ACP1	acid phosphatase 1, soluble	215227_x_at	0.000570711	1.24966	No
TCP1	t-complex 1	222010_at	0.000394678	1.2485	No
YWHAQ	tyrosine 3-monooxygenase/tryptophan 5-monooxygenase activation protein, theta polypepti	200693_at	0.00084076	1.24706	No
CALM1	calmodulin 1 (phosphorylase kinase, delta)	209563_x_at	0.00044154	1.24704	No
ISY1	ISY1 splicing factor homolog (S. cerevisiae)	223831_x_at	0.00269787	1.24704	No
VTI1B	vesicle transport through interaction with t-SNAREs homolog 1B (yeast)	209452_s_at	0.000716798	1.24656	No
GSPT1	G1 to S phase transition 1	225276_at	0.000333865	1.24645	No
WDR61	WD repeat domain 61	221532_s_at	0.00116619	1.24616	No
YIPF5	Yip1 domain family, member 5	224934_at	0.00143014	1.24615	No
DHCR24	24-dehydrocholesterol reductase	200862_at	0.00143419	1.2461	No
ALG5	asparagine-linked glycosylation 5, dolichyl-phosphate beta-glucosyltransferase homolog	218203_at	0.00120687	1.24585	No
ATP5F1	ATP synthase, H+ transporting, mitochondrial Fo complex, subunit B1	211755_s_at	0.000211156	1.24577	No
CCT4	chaperonin containing TCP1, subunit 4 (delta)	200877_at	0.000920457	1.24567	No
RAD17	RAD17 homolog (S. pombe)	210826_x_at	0.00198325	1.24475	No
XBP1	X-box binding protein 1	200670_at	0.000670828	1.24461	No
DHX40	DEAH (Asp-Glu-Ala-His) box polypeptide 40	218277_s_at	0.0017472	1.24408	No
SNX2	sorting nexin 2	202114_at	2.97e-05	1.24395	No
BUD31	BUD31 homolog (S. cerevisiae)	205690_s_at	0.000168137	1.24395	No
FIBP	fibroblast growth factor (acidic) intracellular binding protein	202041_s_at	0.00130196	1.24373	No
UBE2H	ubiquitin-conjugating enzyme E2H (UBC8 homolog, yeast)	222420_s_at	0.0021709	1.2431	No
RNASEK	ribonuclease, RNase K	224573_at	0.000163043	1.24242	No
TUBA1B	tubulin, alpha 1b	211058_x_at	1.77e-05	1.24237	No
ZNRF1	zinc and ring finger 1	223382_s_at	0.00271086	1.24167	No
HINT1	histidine triad nucleotide binding protein 1	200093_s_at	0.00199287	1.24143	No
LYPLA2P1	lysophospholipase II pseudogene 1	216606_x_at	0.000729676	1.24075	No
SCOC	short coiled-coil protein	224786_at	0.000962631	1.23966	No
DBI	diazepam binding inhibitor (GABA receptor modulator, acyl-CoA binding protein)	211070_x_at	0.00118745	1.23894	No
NDUFB1	NADH dehydrogenase (ubiquinone) 1 beta subcomplex, 1, 7kDa	206790_s_at	2.68e-05	1.2382	No
TRIM39	tripartite motif-containing 39	222732_at	0.00240131	1.23788	No
CXCL17	chemokine (C-X-C motif) ligand 17	226960_at	0.000926214	1.23764	No
UFD1L	ubiquitin fusion degradation 1 like (yeast)	209103_s_at	0.00223922	1.23752	No
TBCB	tubulin folding cofactor B	216194_s_at	0.000306038	1.2374	No
CCDC82	coiled-coil domain containing 82	223300_s_at	0.00146764	1.23738	No
SLC35B2	solute carrier family 35, member B2	224716_at	8.9e-05	1.23697	No
ARMCX3	armadillo repeat containing, X-linked 3	217858_s_at	0.00172139	1.23602	No
NDUFB10	NADH dehydrogenase (ubiquinone) 1 beta subcomplex, 10, 22kDa	223112_s_at	0.00253683	1.23596	No
IARS2	isoleucyl-tRNA synthetase 2, mitochondrial	217900_at	0.000405379	1.23589	No
RRM2B	ribonucleotide reductase M2 B (TP53 inducible)	223342_at	0.0029895	1.23572	No
HINT2	histidine triad nucleotide binding protein 2	224415_s_at	0.00196856	1.23568	No
TAF6	TAF6 RNA polymerase II, TATA box binding protein (TBP)-associated factor, 80kDa	203572_s_at	0.000878038	1.23552	No
CUTA	cutA divalent cation tolerance homolog (E. coli)	221488_s_at	0.00147558	1.23465	No
GHITM	growth hormone inducible transmembrane protein	209249_s_at	0.00227439	1.2339	No
CCPG1	cell cycle progression 1	221156_x_at	0.00124722	1.23197	No
MFSD6	major facilitator superfamily domain containing 6	225325_at	0.000271247	1.23195	No
POLR2H	polymerase (RNA) II (DNA directed) polypeptide H	209302_at	0.000198747	1.23185	No
JAGN1	jagunal homolog 1 (Drosophila)	223104_at	0.00205225	1.23154	No
MED11	mediator complex subunit 11	226958_s_at	0.00182797	1.23141	No
APIP	APAF1 interacting protein	218698_at	0.000176789	1.23102	No
SPCS1	signal peptidase complex subunit 1 homolog (S. cerevisiae)	217927_at	3.8e-05	1.2306	Yes
CD59	CD59 molecule, complement regulatory protein	200985_s_at	0.000848025	1.23053	No
TCEAL8	transcription elongation factor A (SII)-like 8	224819_at	0.00205181	1.23016	No
SNRPG	small nuclear ribonucleoprotein polypeptide G	205644_s_at	0.000176903	1.22994	No
MTIF3	mitochondrial translational initiation factor 3	223356_s_at	0.000670806	1.22988	No
CNOT10	CCR4-NOT transcription complex, subunit 10	223219_s_at	0.00266507	1.2298	No
SOD1	superoxide dismutase 1, soluble	200642_at	0.00108809	1.22975	No
C5orf32	chromosome 5 open reading frame 32	224707_at	0.00013381	1.22967	No
IFT20	intraflagellar transport 20 homolog (Chlamydomonas)	210312_s_at	4.28e-05	1.22907	No
PAF1	Paf1, RNA polymerase II associated factor, homolog (S. cerevisiae)	202093_s_at	0.00192945	1.22839	No
FAM96A	family with sequence similarity 96, member A	224779_s_at	0.00021387	1.22813	No
HINT1	histidine triad nucleotide binding protein 1	208826_x_at	0.000820656	1.22759	No
TMEM85	transmembrane protein 85	223043_at	0.000252621	1.22574	No
PRMT5	protein arginine methyltransferase 5	1564520_s_at	0.00150019	1.22536	No
ATOX1	ATX1 antioxidant protein 1 homolog (yeast)	203454_s_at	0.000218912	1.22531	No
TBCB	tubulin folding cofactor B	201804_x_at	0.000302047	1.22518	No
JTB	jumping translocation breakpoint	200048_s_at	3.84e-05	1.22458	No
UBE2B	ubiquitin-conjugating enzyme E2B (RAD6 homolog)	202335_s_at	0.0023557	1.22455	No
C12orf62	chromosome 12 open reading frame 62	225772_s_at	0.00265414	1.22435	No
PARK7	Parkinson disease (autosomal recessive, early onset) 7	200006_at	0.000145063	1.22352	No
B4GALT4	UDP-Gal:betaGlcNAc beta 1,4- galactosyltransferase, polypeptide 4	212876_at	0.00150832	1.22266	No
ZNF828	zinc finger protein 828	226194_at	0.00168994	1.22256	No
ISCA2	iron-sulfur cluster assembly 2 homolog (S. cerevisiae)	226007_at	3.57e-05	1.22182	No
YWHAQ	tyrosine 3-monooxygenase/tryptophan 5-monooxygenase activation protein, theta polypepti	212426_s_at	0.00284931	1.22176	No
CTBP2	C-terminal binding protein 2	201218_at	0.00041776	1.22105	No
LSMD1	LSM domain containing 1	224512_s_at	0.0022378	1.2206	No
C7orf55	chromosome 7 open reading frame 55	226780_s_at	0.00212134	1.22049	No
ATP5J2	ATP synthase, H+ transporting, mitochondrial Fo complex, subunit F2	202961_s_at	0.000597614	1.22028	No
C19orf50	chromosome 19 open reading frame 50	200076_s_at	0.000184468	1.21872	No
LCMT1	leucine carboxyl methyltransferase 1	221515_s_at	0.000102903	1.21868	No
MRPS35	mitochondrial ribosomal protein S35	217942_at	5.11e-05	1.21841	No
HIGD2A	HIG1 hypoxia inducible domain family, member 2A	209329_x_at	0.00228073	1.21788	No
COMMD3	COMM domain containing 3	218048_at	0.0012618	1.21735	No
MAN1A2	mannosidase, alpha, class 1A, member 2	217922_at	0.000377685	1.21656	No
NGDN	neuroguidin, EIF4E binding protein	213794_s_at	0.000115709	1.21613	No
DYNC1I2	dynein, cytoplasmic 1, intermediate chain 2	211684_s_at	0.00150325	1.21611	No
TM9SF2	transmembrane 9 superfamily member 2	201078_at	0.000517048	1.21601	No
JTB	jumping translocation breakpoint	210434_x_at	9.93e-05	1.21572	No
LYPLA2 /// LYPLA2P1	lysophospholipase II /// lysophospholipase II pseudogene 1	215568_x_at	0.000697281	1.21502	No
PPA2	pyrophosphatase (inorganic) 2	220741_s_at	0.000461566	1.2149	No
ATP6V1H	ATPase, H+ transporting, lysosomal 50/57kDa, V1 subunit H	221504_s_at	0.000307108	1.21454	No
TSG101	tumor susceptibility gene 101	201758_at	0.000152402	1.21427	No
ABCF3	ATP-binding cassette, sub-family F (GCN20), member 3	202394_s_at	0.00123835	1.21378	No
DYNLRB1	dynein, light chain, roadblock-type 1	217918_at	0.000634035	1.21318	No
CHID1	chitinase domain containing 1	223061_at	0.00295254	1.21261	No
EVI5	ecotropic viral integration site 5	209717_at	0.00214853	1.21194	No
NHP2L1	NHP2 non-histone chromosome protein 2-like 1 (S. cerevisiae)	201077_s_at	0.000685004	1.21164	No
SDHC	succinate dehydrogenase complex, subunit C, integral membrane protein, 15kDa	210131_x_at	0.00187059	1.21041	No
SDHC	succinate dehydrogenase complex, subunit C, integral membrane protein, 15kDa	215088_s_at	0.00011976	1.20947	No
ARL6IP4	ADP-ribosylation-like factor 6 interacting protein 4	220597_s_at	0.00261484	1.20881	Yes
TMEM50B	transmembrane protein 50B	225182_at	0.000302288	1.20857	No
EIF3K	eukaryotic translation initiation factor 3, subunit K	221494_x_at	0.00293608	1.20811	No
DCAF6	DDB1 and CUL4 associated factor 6	217908_s_at	0.00182485	1.20758	No
DEDD2	death effector domain containing 2	225434_at	0.0014437	1.20704	No
C11orf58	chromosome 11 open reading frame 58	201784_s_at	0.00141539	1.20651	No
SERBP1	SERPINE1 mRNA binding protein 1	217724_at	0.000454016	1.20527	No
ORC4	origin recognition complex, subunit 4	203351_s_at	5.76e-05	1.20526	No
CAMLG	calcium modulating ligand	203538_at	0.00262993	1.20511	No
ERLEC1	endoplasmic reticulum lectin 1	224628_at	0.000810271	1.20425	No
TAGLN2	transgelin 2	200916_at	0.000701232	1.20373	No
TBCB	tubulin folding cofactor B	211759_x_at	0.00142082	1.20364	No
ARRB2	arrestin, beta 2	203388_at	0.00266641	1.20312	No
DPAGT1	dolichyl-phosphate (UDP-N-acetylglucosamine) N-acetylglucosaminephosphotransferase 1 (G	209509_s_at	0.00123351	1.2025	No
COPS8	COP9 constitutive photomorphogenic homolog subunit 8 (Arabidopsis)	202142_at	0.0030003	1.20133	No
RER1	RER1 retention in endoplasmic reticulum 1 homolog (S. cerevisiae)	202296_s_at	0.00212734	1.20076	No
PRICKLE4 /// TOMM6	prickle homolog 4 (Drosophila) /// translocase of outer mitochondrial membrane 6 homolo	223516_s_at	0.000351523	1.19941	No
HINT1	histidine triad nucleotide binding protein 1	1555961_a_at	5.55e-05	1.19932	No
SPG21	spastic paraplegia 21 (autosomal recessive, Mast syndrome)	217827_s_at	0.00159405	1.19675	No
NAA20	N(alpha)-acetyltransferase 20, NatB catalytic subunit	223040_at	0.00113484	1.1964	No
TUBA1B	tubulin, alpha 1b	211072_x_at	0.000570269	1.19613	No
DBI	diazepam binding inhibitor (GABA receptor modulator, acyl-CoA binding protein)	202428_x_at	0.000424617	1.19545	No
AMN	amnionless homolog (mouse)	220989_s_at	0.00223094	1.19526	No
PIGT	phosphatidylinositol glycan anchor biosynthesis, class T	217770_at	0.000825931	1.19278	No
TXNDC9	thioredoxin domain containing 9	203008_x_at	0.00288862	1.19261	No
CALM1	calmodulin 1 (phosphorylase kinase, delta)	200655_s_at	0.000152101	1.1914	No
C15orf63 /// SERF2	chromosome 15 open reading frame 63 /// small EDRK-rich factor 2	233746_x_at	5.26e-05	1.19122	No
ARL1	ADP-ribosylation factor-like 1	201658_at	0.00232643	1.19114	No
FTH1P5	ferritin, heavy polypeptide 1 pseudogene 5	211628_x_at	0.000982736	1.19101	No
EIF3D	eukaryotic translation initiation factor 3, subunit D	200005_at	0.000280741	1.19088	No
USMG5	up-regulated during skeletal muscle growth 5 homolog (mouse)	225413_at	0.000924752	1.19069	Yes
MAP3K13	mitogen-activated protein kinase kinase kinase 13	226556_at	0.00291353	1.19066	No
SETD3	SET domain containing 3	212465_at	0.00247081	1.19064	No
PRR13	proline rich 13	217794_at	0.00234421	1.19025	No
TWF1	twinfilin, actin-binding protein, homolog 1 (Drosophila)	201745_at	0.000488388	1.18917	No
EAPP	E2F-associated phosphoprotein	202623_at	0.00174046	1.18847	No
BECN1	beclin 1, autophagy related	208946_s_at	7.72e-05	1.18834	No
SPINT2	serine peptidase inhibitor, Kunitz type, 2	210715_s_at	0.000143596	1.1883	No
FTH1	ferritin, heavy polypeptide 1	200748_s_at	3.58e-06	1.18638	No
RNF113A	ring finger protein 113A	209565_at	0.00161394	1.18581	No
SEP15	15 kDa selenoprotein	200902_at	0.000369613	1.18457	No
TMEM14B	transmembrane protein 14B	223133_at	0.000661365	1.18402	No
PDCD6IP	programmed cell death 6 interacting protein	217746_s_at	0.000150337	1.18361	No
KIAA0232	KIAA0232	212441_at	0.000453514	1.18191	No
DDX24	DEAD (Asp-Glu-Ala-Asp) box polypeptide 24	200694_s_at	0.00059809	1.18187	No
ATP6AP1	ATPase, H+ transporting, lysosomal accessory protein 1	207809_s_at	0.00111645	1.18139	No
COMMD7	COMM domain containing 7	224815_at	0.00150574	1.1794	No
EDF1	endothelial differentiation-related factor 1	209058_at	0.00286544	1.17878	No
DBI	diazepam binding inhibitor (GABA receptor modulator, acyl-CoA binding protein)	209389_x_at	0.00112091	1.17786	No
LOC100131801	hypothetical protein LOC100131801	226006_at	0.00162184	1.17693	No
IQSEC1	IQ motif and Sec7 domain 1	203907_s_at	0.00152433	1.1767	No
LOC100510712 /// MTX1	metaxin-1-like /// metaxin 1	210386_s_at	0.00251342	1.1755	No
ACP1	acid phosphatase 1, soluble	201630_s_at	0.00174127	1.1741	No
LASS6	LAG1 homolog, ceramide synthase 6	212446_s_at	0.00245412	1.17403	No
PRDX3	peroxiredoxin 3	201619_at	0.00278951	1.17348	No
DCTN3	dynactin 3 (p22)	204246_s_at	0.000696542	1.17306	No
HAB1	B1 for mucin	216875_x_at	0.0026506	1.17117	No
DDB1	damage-specific DNA binding protein 1, 127kDa	208619_at	0.00151799	1.16978	No
RTN4	reticulon 4	210968_s_at	0.00203837	1.16978	No
ST13	suppression of tumorigenicity 13 (colon carcinoma) (Hsp70 interacting protein)	207040_s_at	0.00136341	1.16925	No
PGK1	phosphoglycerate kinase 1	200738_s_at	0.00189703	1.16866	No
FAM104B	family with sequence similarity 104, member B	227869_at	0.000805578	1.16853	No
PSMD9	proteasome (prosome, macropain) 26S subunit, non-ATPase, 9	207805_s_at	0.00129658	1.16784	No
JTB	jumping translocation breakpoint	210927_x_at	0.000723112	1.16761	No
MRPL20	mitochondrial ribosomal protein L20	220526_s_at	4.41e-05	1.16715	No
CCT6A	chaperonin containing TCP1, subunit 6A (zeta 1)	201326_at	0.00278379	1.16636	No
NDUFA1	NADH dehydrogenase (ubiquinone) 1 alpha subcomplex, 1, 7.5kDa	202298_at	0.000781443	1.165	No
FTL	ferritin, light polypeptide	212788_x_at	0.000186354	1.16388	No
ATP6V0E1	ATPase, H+ transporting, lysosomal 9kDa, V0 subunit e1	200096_s_at	0.00081512	1.16307	No
RPS6KA1	ribosomal protein S6 kinase, 90kDa, polypeptide 1	203379_at	7.78e-05	1.16146	No
MGST3	microsomal glutathione S-transferase 3	201403_s_at	9.75e-05	1.15964	No
SSRP1	structure specific recognition protein 1	200957_s_at	0.00245953	1.1592	No
PSMD4	proteasome (prosome, macropain) 26S subunit, non-ATPase, 4	200882_s_at	0.000485694	1.15895	No
C11orf31	chromosome 11 open reading frame 31	224677_x_at	0.00102513	1.15817	Yes
RSPH10B2	radial spoke head 10 homolog B2 (Chlamydomonas)	1555272_at	0.000597136	1.15426	No
SSU72	SSU72 RNA polymerase II CTD phosphatase homolog (S. cerevisiae)	223051_at	0.000196547	1.15409	No
ACTR10	actin-related protein 10 homolog (S. cerevisiae)	222230_s_at	0.00098715	1.15163	No
HDGF	hepatoma-derived growth factor	200896_x_at	0.00121766	1.15148	No
GNAQ	guanine nucleotide binding protein (G protein), q polypeptide	224862_at	0.00121304	1.14682	No
PRICKLE4 /// TOMM6	prickle homolog 4 (Drosophila) /// translocase of outer mitochondrial membrane 6 homolo	218233_s_at	0.000434111	1.14172	No
NDUFS3	NADH dehydrogenase (ubiquinone) Fe-S protein 3, 30kDa (NADH-coenzyme Q reductase)	201740_at	0.000572486	1.14127	No
DAZAP2	DAZ associated protein 2	200794_x_at	0.00084118	1.13549	No
CLTC	clathrin, heavy chain (Hc)	200614_at	0.00226449	1.1334	No
NDUFC2	NADH dehydrogenase (ubiquinone) 1, subcomplex unknown, 2, 14.5kDa	218101_s_at	0.00235411	1.126	No
GNG12	guanine nucleotide binding protein (G protein), gamma 12	212294_at	0.00265687	1.12579	No
ANXA2	annexin A2	201590_x_at	0.000226336	1.12399	No
ATP5L	ATP synthase, H+ transporting, mitochondrial Fo complex, subunit G	210453_x_at	0.000555712	1.12337	No
MYL12A	myosin, light chain 12A, regulatory, non-sarcomeric	201319_at	0.00109234	1.12311	No
LGALS3	lectin, galactoside-binding, soluble, 3	208949_s_at	2.87e-05	1.12118	No
CUL3	cullin 3	201371_s_at	0.00157013	1.11806	Yes
LRRC42	leucine rich repeat containing 42	215084_s_at	0.00224962	1.11521	No
RPS14	ribosomal protein S14	208645_s_at	0.000149229	1.10771	No
POLR2C	polymerase (RNA) II (DNA directed) polypeptide C, 33kDa	216282_x_at	0.00109768	1.10279	No
ATP5L	ATP synthase, H+ transporting, mitochondrial Fo complex, subunit G	208746_x_at	0.00114605	1.10236	No
ANXA2	annexin A2	210427_x_at	0.000628578	1.10096	No
RPL7	ribosomal protein L7	212042_x_at	0.000571002	1.09858	No
ANXA2	annexin A2	213503_x_at	0.00270902	1.08967	No
MYO5A	myosin VA (heavy chain 12, myoxin)	241966_at	0.00254933	1.07997	No
LOC339874	hypothetical LOC339874	1561348_at	0.00038589	1.07964	No
RPL7	ribosomal protein L7	200717_x_at	7.61e-05	1.07778	No
SLC6A9	solute carrier family 6 (neurotransmitter transporter, glycine), member 9	207043_s_at	0.00303179	1.07692	No
SORT1	sortilin 1	212797_at	0.000932963	1.07297	No
RGS8	regulator of G-protein signaling 8	244675_at	0.00200238	1.07181	No
LOC285205	hypothetical LOC285205	1560514_at	0.00123635	1.06939	No
DKK2	dickkopf homolog 2 (Xenopus laevis)	224199_at	0.000872256	1.06933	No
MAGEB6	melanoma antigen family B, 6	1552858_at	0.00171445	1.06879	No
CLEC12B	C-type lectin domain family 12, member B	231357_at	0.00264009	1.06756	No
TMEM67	transmembrane protein 67	1569411_at	0.000734056	1.0628	No
ZNF460	zinc finger protein 460	216279_at	0.00170109	1.06204	No
RPL23A	ribosomal protein L23a	208825_x_at	1.81e-05	1.06102	No
SMEK3P	SMEK homolog 3, suppressor of mek1 (Dictyostelium) pseudogene	1562054_at	0.00187938	1.05582	No
MYPN	myopalladin	235367_at	0.000334236	1.05117	No
SLCO2B1	solute carrier organic anion transporter family, member 2B1	211557_x_at	0.00189675	1.04551	No
PLK4	polo-like kinase 4	211088_s_at	0.00188227	1.04492	No
CADM2	cell adhesion molecule 2	1552752_a_at	0.0014085	1.04406	No
AIM1L	absent in melanoma 1-like	220290_at	0.00140968	1.04362	No
IQCA1	IQ motif containing with AAA domain 1	1562130_at	0.00259831	1.04335	No
CDH15	cadherin 15, type 1, M-cadherin (myotubule)	206327_s_at	0.00209751	1.04306	No
APOA1	apolipoprotein A-I	217073_x_at	2.09e-05	1.0412	No
LOC100507789	hypothetical LOC100507789	237042_at	0.00168782	1.03646	No
CPEB2	Cytoplasmic polyadenylation element binding protein 2	235462_at	0.00279348	1.03637	No
PIK3C2A	Phosphoinositide-3-kinase, class 2, alpha polypeptide	1569587_at	0.000303576	1.03615	No
C12orf12	chromosome 12 open reading frame 12	236968_at	0.00298511	1.03385	No
SLC26A1	solute carrier family 26 (sulfate transporter), member 1	205058_at	0.0028188	1.03352	No
TUBB4Q	tubulin, beta polypeptide 4, member Q	211915_s_at	0.00258165	1.03295	No
INSL6	insulin-like 6	221403_s_at	0.000754227	1.03294	No
GUCA1C	guanylate cyclase activator 1C	233953_at	0.00281007	1.03154	No
ANKRD40	Ankyrin repeat domain 40	241032_at	6.32e-05	1.03143	No
ACMSD	aminocarboxymuconate semialdehyde decarboxylase	230602_at	0.00271821	1.03113	No
CNKSR2	connector enhancer of kinase suppressor of Ras 2	206731_at	0.00261476	1.03112	Yes
NRK	Nik related kinase	227971_at	0.0020016	1.03111	No
ZNF287	zinc finger protein 287	216453_at	0.000616585	1.03044	No
LOC503519	hypothetical LOC503519	1562972_at	0.00192601	1.0302	No
B3GNT4	UDP-GlcNAc:betaGal beta-1,3-N-acetylglucosaminyltransferase 4	221240_s_at	0.000465717	1.02967	No
LOC339568	hypothetical LOC339568	1562829_at	0.000591824	1.0294	No
VPS45	vacuolar protein sorting 45 homolog (S. cerevisiae)	207967_at	0.00218715	1.02919	No
HFE	hemochromatosis	211863_x_at	0.00105548	1.02866	No
IL1F8	interleukin 1 family, member 8 (eta)	224230_at	0.00149727	1.02838	No
ONECUT2	one cut homeobox 2	233441_at	0.00166983	1.02799	No
RCOR1	REST corepressor 1	237041_x_at	0.00208759	1.02786	No
C18orf54	chromosome 18 open reading frame 54	1553651_at	0.00291792	1.02685	No
PNKD	paroxysmal nonkinesigenic dyskinesia	1555713_at	0.00177636	1.02543	No
MYOM3	myomesin family, member 3	230284_at	0.000374833	1.0251	No
LOC642345	hCG1818123	232848_at	0.00177005	1.02493	No
IFT140	intraflagellar transport 140 homolog (Chlamydomonas)	244585_at	0.00161248	1.02427	No
KDSR	3-ketodihydrosphingosine reductase	222359_x_at	0.00101746	1.02389	No
ATP8A1	ATPase, aminophospholipid transporter (APLT), class I, type 8A, member 1	1569773_at	0.00200155	1.02333	No
LOC100508951	hypothetical LOC100508951	239514_at	0.000498422	1.02286	No
RHOB	ras homolog gene family, member B	1553965_x_at	0.00067795	1.02276	No
SERPINA12	serpin peptidase inhibitor, clade A (alpha-1 antiproteinase, antitrypsin), member 12	1552544_at	0.000794394	1.02269	No
PER4	period homolog 3 (Drosophila) pseudogene	1566843_at	0.00230689	1.02246	No
SPON1	spondin 1, extracellular matrix protein	224488_s_at	0.00237131	1.02229	No
TTLL5	Tubulin tyrosine ligase-like family, member 5	1566101_at	0.00274761	1.02194	No
ZNF829	zinc finger protein 829	237306_at	0.00294636	1.02181	No
SLC6A2	solute carrier family 6 (neurotransmitter transporter, noradrenalin), member 2	217214_s_at	0.00180678	1.02144	No
PNLIPRP2	pancreatic lipase-related protein 2	217343_at	0.0014558	1.02134	No
IGDCC3	immunoglobulin superfamily, DCC subclass, member 3	230960_at	0.00214543	1.0213	No
HIST1H2BL	histone cluster 1, H2bl	207611_at	0.00178773	1.02104	No
OR2M4	olfactory receptor, family 2, subfamily M, member 4	1566289_at	0.00293202	1.01967	No
FLJ37035	hypothetical LOC399821	1560714_at	0.00114386	1.01966	No
SNHG4	small nucleolar RNA host gene 4 (non-protein coding)	1565325_at	0.0015725	1.01966	No
MCHR2	melanin-concentrating hormone receptor 2	224408_at	0.00167198	1.01966	No
CTNNA1	catenin (cadherin-associated protein), alpha 1, 102kDa	217366_at	0.000725145	1.01933	No
VDAC1	voltage-dependent anion channel 1	217139_at	0.00153079	1.01869	No
SMOX	spermine oxidase	1555680_a_at	0.000912313	1.01859	No
ABHD6	abhydrolase domain containing 6	221678_at	0.00104154	1.01819	No
LOC100288104	Hypothetical protein LOC100288104	239473_x_at	0.001274	1.01812	No
C1orf187	chromosome 1 open reading frame 187	1556826_s_at	0.00302695	1.01807	No
SYT7	synaptotagmin VII	1559392_s_at	0.000802271	1.01777	No
IGLV1-44 /// LOC100290481	immunoglobulin lambda variable 1-44 /// immunoglobulin lambda light chain-like	1565495_at	0.00180227	1.01771	No
LOC100129852	Hypothetical protein LOC100129852	244175_at	0.0018271	1.01754	No
AFF2	AF4/FMR2 family, member 2	210957_s_at	0.00293119	1.01733	No
SNAI1	snail homolog 1 (Drosophila)	219480_at	9.88e-05	1.01711	No
MASP1	mannan-binding lectin serine peptidase 1 (C4/C2 activating component of Ra-reactive fac	206449_s_at	0.00138214	1.01677	No
ARG1	arginase, liver	206177_s_at	0.0022132	1.0167	No
LOC100288685	Hypothetical protein LOC100288685	230671_at	0.00169181	1.01637	No
C14orf180	chromosome 14 open reading frame 180	1558420_at	0.00088432	1.01606	No
DNAH1	dynein, axonemal, heavy chain 1	1567376_at	0.000196248	1.01596	No
RFX4	regulatory factor X, 4 (influences HLA class II expression)	1552809_at	0.000577518	1.01591	No
SLC22A2	solute carrier family 22 (organic cation transporter), member 2	207429_at	0.00258561	1.01563	No
CHAT	choline O-acetyltransferase	221197_s_at	0.00174996	1.01545	No
TEX13A	testis expressed 13A	236848_s_at	0.000408929	1.01532	No
FLJ41649	Hypothetical LOC401260	1562219_at	0.00267187	1.01525	No
MAML3	mastermind-like 3 (Drosophila)	207946_at	0.00183533	1.01389	No
NOXO1	NADPH oxidase organizer 1	235329_at	0.00185813	1.01387	No
LOC100131864	hypothetical protein LOC100131864	1564660_at	0.00233688	1.01362	No
REC8	REC8 homolog (yeast)	229536_at	0.000853701	1.01337	No
KCNJ11	potassium inwardly-rectifying channel, subfamily J, member 11	231740_at	0.000113779	1.0133	No
LOC100507224	hypothetical LOC100507224	231601_at	0.000464514	1.01304	No
LOC286114	hypothetical LOC286114	1562724_at	0.00256504	1.01235	No
APOA5	apolipoprotein A-V	224243_at	0.000405588	1.01195	No
FOXD3	Forkhead box D3	241609_at	0.000970573	1.01183	No
PXN	paxillin	211823_s_at	0.000655335	1.01118	No
FLJ14100	Hypothetical protein FLJ14100	220579_at	0.000486947	1.01097	No
TSPY1	testis specific protein, Y-linked 1	217162_at	0.00254409	1.01084	No
LOC100509639	hypothetical LOC100509639	237345_at	0.000965602	1.0104	No
PKP2	plakophilin 2	214154_s_at	0.00298885	1.01039	No
C6orf27	chromosome 6 open reading frame 27	221301_at	0.000320122	1.01036	No
PNPLA7	patatin-like phospholipase domain containing 7	236135_at	0.000406042	1.00928	No
LRRC45	leucine rich repeat containing 45	226253_at	0.000494928	1.00891	No
CDX2	caudal type homeobox 2	206387_at	0.00191686	1.0088	No
KLK15	kallikrein-related peptidase 15	234966_at	0.0024726	1.00825	No
LOC286114	hypothetical LOC286114	244255_at	0.00121634	1.00782	No
LOC339505	hypothetical LOC339505	1557373_at	0.00279998	1.00762	No
NPAS1	neuronal PAS domain protein 1	206699_x_at	0.00278241	1.00663	No
ADORA1	adenosine A1 receptor	216220_s_at	0.00213426	1.00625	No
RQCD1	RCD1 required for cell differentiation1 homolog (S. pombe)	236684_at	0.000946903	-1.01529	No
CC2D1A	coiled-coil and C2 domain containing 1A	207083_s_at	0.00283449	-1.01569	No
DPYSL5	dihydropyrimidinase-like 5	224100_s_at	0.000124564	-1.02872	No
LZTS1	leucine zipper, putative tumor suppressor 1	219042_at	0.000813724	-1.04379	No
DCAF6 /// ND4	DDB1 and CUL4 associated factor 6 /// NADH dehydrogenase, subunit 4 (complex I)	224372_at	0.000444009	-1.07326	No
PDCD6	Programmed cell death 6	222381_at	0.00220465	-1.0801	No
HNRNPK	heterogeneous nuclear ribonucleoprotein K	200775_s_at	0.00204945	-1.08778	No
RNF207	ring finger protein 207	242882_at	0.00046725	-1.09318	No
MECOM	MDS1 and EVI1 complex locus	226420_at	0.00120892	-1.11988	No
EFR3A	EFR3 homolog A (S. cerevisiae)	212149_at	0.00274643	-1.12359	No
DCTN4	dynactin 4 (p62)	222488_s_at	0.00289431	-1.12901	No
EPAS1	endothelial PAS domain protein 1	200878_at	0.000397042	-1.13095	No
SRSF2	serine/arginine-rich splicing factor 2	200754_x_at	0.000613291	-1.13369	No
CAPZA1	capping protein (actin filament) muscle Z-line, alpha 1	208374_s_at	0.00033606	-1.13594	No
CNOT2	CCR4-NOT transcription complex, subunit 2	217798_at	0.0004938	-1.15477	No
ZNF212	zinc finger protein 212	203985_at	0.00201958	-1.15614	No
BAT2L2	HLA-B associated transcript 2-like 2	211946_s_at	0.000319667	-1.15628	No
ASH1L	ash1 (absent, small, or homeotic)-like (Drosophila)	226447_at	0.00064908	-1.15718	No
TUG1	taurine upregulated 1 (non-protein coding)	212725_s_at	0.000944912	-1.15855	No
EIF5A	Eukaryotic translation initiation factor 5A	213757_at	0.00195944	-1.16051	No
BCL6	B-cell CLL/lymphoma 6	203140_at	0.00160439	-1.16158	No
PAN3	PAN3 poly(A) specific ribonuclease subunit homolog (S. cerevisiae)	225563_at	0.00184348	-1.16381	No
C3orf31	chromosome 3 open reading frame 31	234697_x_at	0.0016445	-1.16581	No
SIX3	SIX homeobox 3	244288_s_at	0.00155331	-1.17144	No
FLJ13224	hypothetical LOC79857	220211_at	0.0029973	-1.17149	No
ASXL2	Additional sex combs like 2 (Drosophila)	240072_at	0.000363323	-1.17216	No
COL11A2	collagen, type XI, alpha 2	213870_at	0.000661697	-1.17337	No
OGT	O-linked N-acetylglucosamine (GlcNAc) transferase (UDP-N-acetylglucosamine:polypeptide-	209240_at	0.00258125	-1.17775	No
PPPDE2	PPPDE peptidase domain containing 2	212528_at	0.000796683	-1.17841	No
LRRC40	leucine rich repeat containing 40	218577_at	0.00116919	-1.17842	No
CDC42SE1	CDC42 small effector 1	229120_s_at	0.000230114	-1.17854	No
TRIM33	tripartite motif-containing 33	212435_at	0.00113443	-1.1786	No
TNRC6B	trinucleotide repeat containing 6B	1558142_at	0.00247094	-1.18065	No
SMG1	SMG1 homolog, phosphatidylinositol 3-kinase-related kinase (C. elegans)	224842_at	7.8e-05	-1.18078	No
HP1BP3	heterochromatin protein 1, binding protein 3	224591_at	0.00235475	-1.18214	No
HNRNPD	heterogeneous nuclear ribonucleoprotein D (AU-rich element RNA binding protein 1, 37kDa	200073_s_at	0.000218862	-1.18287	No
BAZ2A	bromodomain adjacent to zinc finger domain, 2A	201354_s_at	0.00262598	-1.18327	No
ARHGEF12	Rho guanine nucleotide exchange factor (GEF) 12	201334_s_at	4.31e-05	-1.18352	No
KIAA1715	KIAA1715	229173_at	0.00249723	-1.18377	No
CELF1	CUGBP, Elav-like family member 1	221743_at	0.000319881	-1.18544	No
CPSF7	cleavage and polyadenylation specific factor 7, 59kDa	217866_at	0.000452187	-1.18557	No
ZDHHC17	zinc finger, DHHC-type containing 17	212982_at	0.00122175	-1.18734	No
AGK	acylglycerol kinase	222132_s_at	0.000680392	-1.18743	No
DYNC1LI2	dynein, cytoplasmic 1, light intermediate chain 2	224616_at	0.000982464	-1.18852	No
ZMYM4	zinc finger, MYM-type 4	202051_s_at	0.00107029	-1.18945	No
RERE	arginine-glutamic acid dipeptide (RE) repeats	200940_s_at	0.000515739	-1.18961	Yes
RRN3	RRN3 RNA polymerase I transcription factor homolog (S. cerevisiae)	222204_s_at	0.00271582	-1.19034	No
NR2C2	nuclear receptor subfamily 2, group C, member 2	225477_s_at	0.000665752	-1.19315	No
ANKRD11	ankyrin repeat domain 11	238538_at	0.00271402	-1.19405	No
WDR77	WD repeat domain 77	201421_s_at	0.00239328	-1.19527	No
ELK4	ELK4, ETS-domain protein (SRF accessory protein 1)	225159_s_at	0.0021502	-1.19635	No
ZDHHC6	zinc finger, DHHC-type containing 6	218249_at	0.00162198	-1.19681	No
CXCL16	chemokine (C-X-C motif) ligand 16	223454_at	0.00192987	-1.19822	No
UBP1	upstream binding protein 1 (LBP-1a)	218082_s_at	6.57e-06	-1.19899	No
FOXP1	forkhead box P1	224838_at	0.0012594	-1.19923	No
AGK	acylglycerol kinase	218568_at	0.00120446	-1.19988	No
SFRS18	splicing factor, arginine/serine-rich 18	212176_at	0.00135143	-1.20188	No
IMPA1	inositol(myo)-1(or 4)-monophosphatase 1	203011_at	0.000454514	-1.20204	No
NCOA6	nuclear receptor coactivator 6	208979_at	0.00195055	-1.2035	No
GNPTAB	N-acetylglucosamine-1-phosphate transferase, alpha and beta subunits	212959_s_at	0.00247788	-1.20445	No
LUC7L3	LUC7-like 3 (S. cerevisiae)	203804_s_at	0.00258241	-1.20452	No
NSUN2	NOP2/Sun domain family, member 2	223076_s_at	0.000543738	-1.20643	No
ZSWIM6	zinc finger, SWIM-type containing 6	226208_at	0.00202205	-1.20754	Yes
USP28	ubiquitin specific peptidase 28	230623_x_at	0.00132382	-1.20758	No
MZT2B	mitotic spindle organizing protein 2B	220720_x_at	0.000905146	-1.20766	No
SPG21	spastic paraplegia 21 (autosomal recessive, Mast syndrome)	215383_x_at	0.000694724	-1.20827	No
SLC38A2	solute carrier family 38, member 2	222982_x_at	0.000295608	-1.21062	No
SMAD5	SMAD family member 5	225223_at	0.000934404	-1.21095	No
ZNF721	zinc finger protein 721	215978_x_at	0.00164382	-1.21336	No
SRSF11	serine/arginine-rich splicing factor 11	200686_s_at	0.00165865	-1.21367	No
SECISBP2	SECIS binding protein 2	218265_at	0.00255524	-1.21616	No
TRIM33	tripartite motif-containing 33	210266_s_at	0.00290132	-1.2165	No
SFSWAP	splicing factor, suppressor of white-apricot homolog (Drosophila)	202775_s_at	0.00279116	-1.21693	No
BRD4	bromodomain containing 4	226052_at	0.00172937	-1.21955	No
YTHDC2	YTH domain containing 2	213077_at	0.00049571	-1.21984	No
FAM53B	family with sequence similarity 53, member B	203206_at	0.00139874	-1.22087	No
MAST4	microtubule associated serine/threonine kinase family member 4	225611_at	2.13e-05	-1.22445	No
ZAK	sterile alpha motif and leucine zipper containing kinase AZK	1555259_at	0.000124644	-1.22467	No
TAF9B	TAF9B RNA polymerase II, TATA box binding protein (TBP)-associated factor, 31kDa	221616_s_at	0.00255596	-1.22499	No
FAM120C	family with sequence similarity 120C	229512_at	0.00163905	-1.22557	No
DENND5A	DENN/MADD domain containing 5A	212561_at	0.00155442	-1.22566	No
LNPEP	leucyl/cystinyl aminopeptidase	225176_at	0.000518055	-1.22587	No
C14orf159	chromosome 14 open reading frame 159	218298_s_at	0.000399475	-1.2263	No
DPP8	dipeptidyl-peptidase 8	220939_s_at	0.000239784	-1.22777	No
LOC100507237	hypothetical LOC100507237	227122_at	0.000567802	-1.2278	No
KIAA0368	KIAA0368	214356_s_at	0.000457103	-1.22782	No
KIAA0947	KIAA0947	209654_at	2.63e-05	-1.22876	No
DNM1L	dynamin 1-like	226154_at	5.61e-05	-1.22909	No
THOC2	THO complex 2	222122_s_at	0.000648326	-1.23107	No
FAM76B	family with sequence similarity 76, member B	226753_at	0.00262095	-1.2313	No
MALAT1	metastasis associated lung adenocarcinoma transcript 1 (non-protein coding)	231735_s_at	0.00122424	-1.23202	No
NR2F2	nuclear receptor subfamily 2, group F, member 2	209121_x_at	0.00267609	-1.23369	No
ZFP36L1	zinc finger protein 36, C3H type-like 1	211962_s_at	0.000401983	-1.23434	No
ZNF592	zinc finger protein 592	227507_at	0.00138306	-1.23516	No
TERF1	telomeric repeat binding factor (NIMA-interacting) 1	203448_s_at	0.0020348	-1.23568	No
CCDC14	coiled-coil domain containing 14	225017_at	0.0017889	-1.23584	No
SLC25A30	solute carrier family 25, member 30	226782_at	0.000721735	-1.23692	No
STYX	serine/threonine/tyrosine interacting protein	228853_at	0.000359232	-1.23746	No
ATXN1L	ataxin 1-like	226095_s_at	0.000645325	-1.23746	No
OPHN1	oligophrenin 1	206323_x_at	0.00162701	-1.2384	No
RHOT2	ras homolog gene family, member T2	65770_at	0.00266679	-1.23874	No
MED13L	mediator complex subunit 13-like	212207_at	0.000842742	-1.24041	No
CD47	CD47 molecule	226016_at	0.0010981	-1.24066	No
CLDND1	claudin domain containing 1	1554149_at	0.00177998	-1.24093	No
ZNF292	zinc finger protein 292	212366_at	0.000741392	-1.24101	No
SETD5	SET domain containing 5	222575_at	0.000736865	-1.24131	No
CHD1	chromodomain helicase DNA binding protein 1	235791_x_at	8.37e-05	-1.24209	No
C1orf52	chromosome 1 open reading frame 52	228135_at	0.00236587	-1.24216	No
THOC2	THO complex 2	226626_at	0.000503543	-1.243	No
TBK1	TANK-binding kinase 1	218520_at	0.00149016	-1.24451	No
LARP1	La ribonucleoprotein domain family, member 1	210966_x_at	0.00194672	-1.24579	No
TANC1	tetratricopeptide repeat, ankyrin repeat and coiled-coil containing 1	225308_s_at	0.000896037	-1.24694	No
C15orf29	chromosome 15 open reading frame 29	222745_s_at	0.000256704	-1.24715	No
PKP4	plakophilin 4	201929_s_at	0.00191837	-1.24743	No
INE1	inactivation escape 1 (non-protein coding)	207252_at	0.00264435	-1.24805	No
KHSRP	KH-type splicing regulatory protein	204372_s_at	0.000690705	-1.24896	No
ZNF655	zinc finger protein 655	225945_at	0.000589517	-1.24922	No
PHF11	PHD finger protein 11	221816_s_at	0.00122394	-1.2493	No
MLLT6	myeloid/lymphoid or mixed-lineage leukemia (trithorax homolog, Drosophila); translocate	224784_at	9.64e-07	-1.24984	No
ARAP2	ArfGAP with RhoGAP domain, ankyrin repeat and PH domain 2	213618_at	0.00073851	-1.25035	No
CLK2	CDC-like kinase 2	203229_s_at	0.00123418	-1.25042	No
DENND4B	DENN/MADD domain containing 4B	202860_at	0.000342826	-1.25143	No
GPATCH8	G patch domain containing 8	212485_at	0.00102718	-1.25259	No
AGRN	agrin	212285_s_at	0.00129574	-1.25416	No
ACAP2	ArfGAP with coiled-coil, ankyrin repeat and PH domains 2	212476_at	0.00198172	-1.25429	No
ACER3	alkaline ceramidase 3	227776_at	0.00223752	-1.25719	No
TNRC6A	trinucleotide repeat containing 6A	224705_s_at	0.00216189	-1.26274	No
SSFA2	sperm specific antigen 2	202506_at	0.000606885	-1.26318	No
ETV3	ets variant 3	227200_at	0.00218085	-1.26335	No
GOLIM4	golgi integral membrane protein 4	238002_at	0.000362442	-1.26346	No
TFAP2C	transcription factor AP-2 gamma (activating enhancer binding protein 2 gamma)	205286_at	0.00130878	-1.264	No
MRPS25	mitochondrial ribosomal protein S25	224873_s_at	7.85e-05	-1.26568	No
MTMR1	myotubularin related protein 1	213511_s_at	0.000761579	-1.26612	No
PCF11	PCF11, cleavage and polyadenylation factor subunit, homolog (S. cerevisiae)	227622_at	0.00146985	-1.26636	No
DIP2B	DIP2 disco-interacting protein 2 homolog B (Drosophila)	242970_at	0.00237803	-1.26667	No
TNPO2	transportin 2	221506_s_at	0.000581021	-1.26784	No
STX16	syntaxin 16	221500_s_at	0.000424226	-1.26898	No
FKSG49	FKSG49	224284_x_at	0.00247243	-1.26907	No
ATM	ataxia telangiectasia mutated	212672_at	0.00157718	-1.27054	No
TAF1	TAF1 RNA polymerase II, TATA box binding protein (TBP)-associated factor, 250kDa	227205_at	0.00145702	-1.27075	No
RBFOX2	RNA binding protein, fox-1 homolog (C. elegans) 2	216215_s_at	0.000114648	-1.27157	No
STX6	syntaxin 6	212799_at	0.000167929	-1.27162	No
RBM26	RNA binding motif protein 26	218422_s_at	5.17e-06	-1.27248	No
MTMR1	myotubularin related protein 1	216095_x_at	1.14e-05	-1.27293	No
BTAF1	BTAF1 RNA polymerase II, B-TFIID transcription factor-associated, 170kDa (Mot1 homolog,	209430_at	4.29e-05	-1.27454	No
RSPRY1	ring finger and SPRY domain containing 1	225773_at	4.21e-06	-1.27483	No
STAT5B	signal transducer and activator of transcription 5B	212549_at	0.000274523	-1.27529	No
TJAP1	tight junction associated protein 1 (peripheral)	47608_at	0.00189719	-1.27567	No
TSR1	TSR1, 20S rRNA accumulation, homolog (S. cerevisiae)	218155_x_at	9.39e-05	-1.27871	Yes
PHACTR4	phosphatase and actin regulator 4	226823_at	2.83e-05	-1.28032	No
DLGAP4	discs, large (Drosophila) homolog-associated protein 4	233056_x_at	0.000925055	-1.28237	No
RREB1	ras responsive element binding protein 1	203704_s_at	0.000434472	-1.28312	No
PPTC7	PTC7 protein phosphatase homolog (S. cerevisiae)	225204_at	0.00152573	-1.2869	No
RAB2B	RAB2B, member RAS oncogene family	225074_at	3.48e-05	-1.28795	No
MTF2	metal response element binding transcription factor 2	209705_at	0.000121464	-1.28826	No
FUBP1	Far upstream element (FUSE) binding protein 1	212847_at	2.19e-05	-1.28885	No
C4orf10	chromosome 4 open reading frame 10	214123_s_at	0.000217111	-1.2889	No
TYK2	tyrosine kinase 2	205546_s_at	0.00119759	-1.28916	No
TCHP	trichoplein, keratin filament binding	223455_at	0.0029476	-1.29072	No
C14orf43	chromosome 14 open reading frame 43	225980_at	0.00215349	-1.29082	No
BRD4	bromodomain containing 4	202102_s_at	0.00165535	-1.29096	No
COBLL1	COBL-like 1	203642_s_at	0.00161607	-1.29208	No
HNRNPH3	heterogeneous nuclear ribonucleoprotein H3 (2H9)	210588_x_at	0.000472187	-1.29313	No
CDK13	cyclin-dependent kinase 13	228991_at	0.00145622	-1.29537	No
FNIP2	folliculin interacting protein 2	225922_at	0.000511233	-1.29558	No
FKSG49	FKSG49	211454_x_at	0.0023809	-1.29568	No
TCERG1	transcription elongation regulator 1	202396_at	0.00151001	-1.29596	No
LOC150776 /// SMPD4	sphingomyelin phosphodiesterase 4, neutral membrane pseudogene /// sphingomyelin phosph	207856_s_at	0.00206987	-1.29598	No
TAF1D	TATA box binding protein (TBP)-associated factor, RNA polymerase I, D, 41kDa	222728_s_at	6.47e-05	-1.29668	No
HNRNPH1	Heterogeneous nuclear ribonucleoprotein H1 (H)	213619_at	0.000182886	-1.29749	No
FBRSL1	fibrosin-like 1	225703_at	0.000242533	-1.29926	No
TLN1	talin 1	203254_s_at	0.00203884	-1.29938	No
WDR75	WD repeat domain 75	224721_at	0.00052273	-1.29979	No
ERCC1	excision repair cross-complementing rodent repair deficiency, complementation group 1 (	228131_at	0.00236063	-1.3001	No
FBXW4	F-box and WD repeat domain containing 4	221519_at	0.00208262	-1.30017	No
RBM25	RNA binding motif protein 25	212031_at	6.56e-05	-1.30138	No
IL17RA /// LOC100506204	interleukin 17 receptor A /// hypothetical LOC100506204	229101_at	0.0013686	-1.3023	No
C4orf29	chromosome 4 open reading frame 29	241968_at	0.00137214	-1.30286	No
LOC100506642 /// LOC100509752	hypothetical LOC100506642 /// hypothetical LOC100509752	238188_at	0.00287601	-1.30286	No
SLC38A2	solute carrier family 38, member 2	218041_x_at	0.000273185	-1.30297	No
LOC100293160 /// PPIA	peptidyl-prolyl cis-trans isomerase A-like /// peptidylprolyl isomerase A (cyclophilin	217346_at	0.000848928	-1.30305	No
USP31	ubiquitin specific peptidase 31	227256_at	0.00233494	-1.30346	No
NOP14	NOP14 nucleolar protein homolog (yeast)	214661_s_at	0.000128327	-1.30441	No
PRRG4	proline rich Gla (G-carboxyglutamic acid) 4 (transmembrane)	207291_at	0.00197865	-1.30516	No
HNRNPA2B1	heterogeneous nuclear ribonucleoprotein A2/B1	225932_s_at	5.92e-05	-1.30699	No
LINC01004	long intergenic non-protein coding RNA 1004	235217_at	0.00213909	-1.30834	No
ARHGEF3	Rho guanine nucleotide exchange factor (GEF) 3	218501_at	0.000408396	-1.30919	No
RIF1	RAP1 interacting factor homolog (yeast)	236620_at	0.0012589	-1.31008	No
SMN1 /// SMN2	survival of motor neuron 1, telomeric /// survival of motor neuron 2, centromeric	203852_s_at	0.00238111	-1.31236	No
ACAD10	acyl-CoA dehydrogenase family, member 10	219986_s_at	0.00282759	-1.31263	No
LOC96610	BMS1 homolog, ribosome assembly protein (yeast) pseudogene	233132_at	0.00195349	-1.31344	No
VAMP2	vesicle-associated membrane protein 2 (synaptobrevin 2)	214792_x_at	0.00220189	-1.31352	No
CWF19L2	CWF19-like 2, cell cycle control (S. pombe)	237040_at	0.00258113	-1.31556	No
POGLUT1	protein O-glucosyltransferase 1	218587_s_at	0.000658548	-1.31624	No
UBA6	ubiquitin-like modifier activating enzyme 6	222601_at	0.000695728	-1.31671	No
CCDC85C	coiled-coil domain containing 85C	222809_x_at	0.00118721	-1.31702	No
POU2F1	POU class 2 homeobox 1	227254_at	0.000376359	-1.31876	No
ZNF462	zinc finger protein 462	226575_at	0.0025453	-1.32093	No
FBXO42	F-box protein 42	1559566_at	0.000583164	-1.32096	No
USP33	ubiquitin specific peptidase 33	214843_s_at	8.31e-05	-1.32519	No
SFRS18	splicing factor, arginine/serine-rich 18	212177_at	0.00293819	-1.32543	No
ERO1LB	ERO1-like beta (S. cerevisiae)	231944_at	0.00301107	-1.32565	No
MAP3K1	mitogen-activated protein kinase kinase kinase 1	225927_at	0.000321526	-1.32569	No
STAT2	signal transducer and activator of transcription 2, 113kDa	225636_at	0.0010847	-1.32583	No
MAST4	microtubule associated serine/threonine kinase family member 4	225613_at	0.00174273	-1.32742	No
TCF20	transcription factor 20 (AR1)	212931_at	0.000243758	-1.32823	Yes
WHAMM	WAS protein homolog associated with actin, golgi membranes and microtubules	228953_at	0.000488481	-1.32938	No
ATN1	atrophin 1	208871_at	0.00237583	-1.32986	No
ALDH7A1	aldehyde dehydrogenase 7 family, member A1	208950_s_at	0.00064136	-1.33027	No
LOC100506168 /// SFPQ	hypothetical LOC100506168 /// splicing factor proline/glutamine-rich	214016_s_at	0.000489716	-1.33167	No
UBE2B	ubiquitin-conjugating enzyme E2B (RAD6 homolog)	239163_at	0.00143946	-1.33227	No
RFX7	regulatory factor X, 7	222630_at	0.000449254	-1.33489	No
C20orf72	chromosome 20 open reading frame 72	225890_at	0.00266525	-1.33776	No
MR1	major histocompatibility complex, class I-related	210528_at	0.00121257	-1.33847	No
KIAA1217	KIAA1217	231807_at	0.000323619	-1.33887	No
SLC38A2	solute carrier family 38, member 2	220924_s_at	0.000179803	-1.33903	No
MYCBP2	MYC binding protein 2	201960_s_at	5.56e-05	-1.33997	No
WNK1	WNK lysine deficient protein kinase 1	202940_at	0.00295386	-1.34014	No
ATXN7	ataxin 7	204516_at	8.6e-05	-1.34026	Yes
FERMT2	fermitin family member 2	209210_s_at	8.43e-05	-1.34106	No
WSB1	WD repeat and SOCS box-containing 1	201296_s_at	0.00196838	-1.34143	No
BARD1	BRCA1 associated RING domain 1	227545_at	0.000870759	-1.34244	No
MLL2	myeloid/lymphoid or mixed-lineage leukemia 2	227528_s_at	4.53e-05	-1.34409	No
QKI	quaking homolog, KH domain RNA binding (mouse)	212265_at	0.000136019	-1.34409	No
HNRNPH3	heterogeneous nuclear ribonucleoprotein H3 (2H9)	207127_s_at	0.000342171	-1.345	No
ARL4C	ADP-ribosylation factor-like 4C	202208_s_at	0.00041859	-1.34513	No
RFX5	regulatory factor X, 5 (influences HLA class II expression)	202963_at	2.39e-05	-1.34548	No
DCBLD1	discoidin, CUB and LCCL domain containing 1	226609_at	0.00290684	-1.34551	No
[truncated: 577 more rows]
