# Supplementary material for: Molecular signatures associated with cognitive deficits in schizophrenia: a study of biopsied olfactory neural epithelium
Source: Transl Psychiatry. 2016 Oct 11;6(10):e915–. doi: 10.1038/tp.2016.154 (PMC5315541; doi:10.1038/tp.2016.154)
Supplement: Supplementary Table 2 [file tp2016154x3.xls]

## Sheet: Table S2
Supplementary Table 2 Linear regression model for neuroleptic effect on gene expression level
Gene symbol	Beta	95% CI (lower)	95% CI (upper)	p-value
SMAD1	-0.000166075	-0.000668491	0.000336341	0.473687
SMAD3	-8.50116e-05	-0.000552551	0.000382528	0.686033
SMAD5	0.000126245	-0.000536888	0.000789377	0.676845
SMURF1	-0.000356726	-0.000838096	0.000124643	0.125845
